# Supplementary material for: Identification of Proteases and Protease Inhibitors in Allergenic and Non-Allergenic Pollen
Source: Int J Mol Sci. 2017 Jun 5;18(6):1199. doi: 10.3390/ijms18061199 (PMC5486022; doi:10.3390/ijms18061199)
Supplement: Supplementary file 1 [file ijms-18-01199-s001.zip]

Archive with 7 entries (6 files):
- ijms-196332-SI/
- ijms-196332-SI/Supplementary_file_1.pdf
- ijms-196332-SI/Supplementary_file_2.tsv
- ijms-196332-SI/Supplementary_file_3.tsv
- ijms-196332-SI/Supplementary_file_4.tsv
- ijms-196332-SI/Supplementary_file_5.tsv
- ijms-196332-SI/Supplementary_file_6.tsv
