# Supplementary material for: Identification of Proteases and Protease Inhibitors in Allergenic and Non-Allergenic Pollen
Source: Int J Mol Sci. 2017 Jun 5;18(6):1199. doi: 10.3390/ijms18061199 (PMC5486022; doi:10.3390/ijms18061199)
Supplement: Supplementary file 1 [file ijms-18-01199-s001.zip › ijms-196332-SI/Supplementary_file_2.tsv]

Org	COG code	COG name	Hits
Betula	A	RNA processing and modification	9
Betula	B	Chromatin structure and dynamics	17
Betula	C	Energy production and conversion	350
Betula	D	Cell cycle control, cell division, chromosome partitioning	222
Betula	E	Amino acid transport and metabolism	496
Betula	F	Nucleotide transport and metabolism	157
Betula	G	Carbohydrate transport and metabolism	671
Betula	H	Coenzyme transport and metabolism	333
Betula	I	Lipid transport and metabolism	438
Betula	J	Translation, ribosomal structure and biogenesis	850
Betula	K	Transcription	607
Betula	L	Replication, recombination and repair	453
Betula	M	Cell wall/membrane/envelope biogenesis	426
Betula	N	Cell motility	50
Betula	O	Posttranslational modification, protein turnover, chaperones	792
Betula	P	Inorganic ion transport and metabolism	367
Betula	Q	Secondary metabolites biosynthesis, transport and catabolism	336
Betula	R	General function prediction only	1641
Betula	S	Function unknown	329
Betula	T	Signal transduction mechanisms	1350
Betula	U	Intracellular trafficking, secretion, and vesicular transport	72
Betula	V	Defense mechanisms	258
Betula	W	Extracellular structures	16
Betula	X	Mobilome: prophages, transposons	39
Betula	Y	Nuclear structure	0
Betula	Z	Cytoskeleton	61
Pinus	A	RNA processing and modification	13
Pinus	B	Chromatin structure and dynamics	19
Pinus	C	Energy production and conversion	425
Pinus	D	Cell cycle control, cell division, chromosome partitioning	265
Pinus	E	Amino acid transport and metabolism	560
Pinus	F	Nucleotide transport and metabolism	167
Pinus	G	Carbohydrate transport and metabolism	842
Pinus	H	Coenzyme transport and metabolism	398
Pinus	I	Lipid transport and metabolism	536
Pinus	J	Translation, ribosomal structure and biogenesis	954
Pinus	K	Transcription	1017
Pinus	L	Replication, recombination and repair	560
Pinus	M	Cell wall/membrane/envelope biogenesis	545
Pinus	N	Cell motility	45
Pinus	O	Posttranslational modification, protein turnover, chaperones	992
Pinus	P	Inorganic ion transport and metabolism	363
Pinus	Q	Secondary metabolites biosynthesis, transport and catabolism	418
Pinus	R	General function prediction only	1775
Pinus	S	Function unknown	423
Pinus	T	Signal transduction mechanisms	1360
Pinus	U	Intracellular trafficking, secretion, and vesicular transport	64
Pinus	V	Defense mechanisms	261
Pinus	W	Extracellular structures	14
Pinus	X	Mobilome: prophages, transposons	67
Pinus	Y	Nuclear structure	0
Pinus	Z	Cytoskeleton	95
