# Supplementary material for: Identification of Proteases and Protease Inhibitors in Allergenic and Non-Allergenic Pollen
Source: Int J Mol Sci. 2017 Jun 5;18(6):1199. doi: 10.3390/ijms18061199 (PMC5486022; doi:10.3390/ijms18061199)
Supplement: Supplementary file 1 [file ijms-18-01199-s001.zip › ijms-196332-SI/Supplementary_file_3.tsv]

Org	GO domain	GO term	Hits
Betula	GO:MF	antioxidant activity	102
Betula	GO:MF	binding	9782
Betula	GO:MF	catalytic activity	8479
Betula	GO:MF	electron carrier activity	111
Betula	GO:MF	metallochaperone activity	5
Betula	GO:MF	molecular function regulator	299
Betula	GO:MF	molecular transducer activity	153
Betula	GO:MF	nucleic acid binding transcription factor activity	731
Betula	GO:MF	nutrient reservoir activity	34
Betula	GO:MF	protein tag	2
Betula	GO:MF	signal transducer activity	254
Betula	GO:MF	structural molecule activity	451
Betula	GO:MF	transcription factor activity, protein binding	147
Betula	GO:MF	translation regulator activity	7
Betula	GO:MF	transporter activity	1176
Betula	GO:CC	cell	13181
Betula	GO:CC	cell junction	679
Betula	GO:CC	cell part	13155
Betula	GO:CC	extracellular region	866
Betula	GO:CC	extracellular region part	198
Betula	GO:CC	macromolecular complex	2836
Betula	GO:CC	membrane	5582
Betula	GO:CC	membrane part	4069
Betula	GO:CC	membrane-enclosed lumen	1482
Betula	GO:CC	nucleoid	30
Betula	GO:CC	organelle	10207
Betula	GO:CC	organelle part	5343
Betula	GO:CC	other organism	30
Betula	GO:CC	other organism part	30
Betula	GO:CC	supramolecular complex	295
Betula	GO:CC	symplast	639
Betula	GO:CC	synapse	20
Betula	GO:CC	synapse part	14
Betula	GO:CC	virion	27
Betula	GO:CC	virion part	16
Betula	GO:BP	behavior	19
Betula	GO:BP	biological adhesion	20
Betula	GO:BP	biological regulation	4571
Betula	GO:BP	cell aggregation	1
Betula	GO:BP	cell killing	13
Betula	GO:BP	cellular component organization or biogenesis	2762
Betula	GO:BP	cellular process	10414
Betula	GO:BP	detoxification	16
Betula	GO:BP	developmental process	2205
Betula	GO:BP	growth	353
Betula	GO:BP	immune system process	424
Betula	GO:BP	localization	2273
Betula	GO:BP	locomotion	71
Betula	GO:BP	metabolic process	8688
Betula	GO:BP	multi-organism process	495
Betula	GO:BP	multicellular organismal process	2075
Betula	GO:BP	presynaptic process involved in chemical synaptic transmission	2
Betula	GO:BP	reproduction	1287
Betula	GO:BP	reproductive process	1283
Betula	GO:BP	response to stimulus	4355
Betula	GO:BP	rhythmic process	119
Betula	GO:BP	signaling	1279
Betula	GO:BP	single-organism process	7294
Pinus	GO:MF	antioxidant activity	140
Pinus	GO:MF	binding	11786
Pinus	GO:MF	catalytic activity	10353
Pinus	GO:MF	electron carrier activity	149
Pinus	GO:MF	metallochaperone activity	12
Pinus	GO:MF	molecular function regulator	385
Pinus	GO:MF	molecular transducer activity	204
Pinus	GO:MF	nucleic acid binding transcription factor activity	605
Pinus	GO:MF	nutrient reservoir activity	44
Pinus	GO:MF	protein tag	8
Pinus	GO:MF	signal transducer activity	297
Pinus	GO:MF	structural molecule activity	608
Pinus	GO:MF	transcription factor activity, protein binding	166
Pinus	GO:MF	translation regulator activity	5
Pinus	GO:MF	transporter activity	1236
Pinus	GO:CC	cell	15114
Pinus	GO:CC	cell junction	699
Pinus	GO:CC	cell part	15105
Pinus	GO:CC	extracellular region	1171
Pinus	GO:CC	extracellular region part	310
Pinus	GO:CC	macromolecular complex	3353
Pinus	GO:CC	membrane	6146
Pinus	GO:CC	membrane part	4452
Pinus	GO:CC	membrane-enclosed lumen	1682
Pinus	GO:CC	nucleoid	52
Pinus	GO:CC	organelle	11628
Pinus	GO:CC	organelle part	6046
Pinus	GO:CC	other organism	27
Pinus	GO:CC	other organism part	27
Pinus	GO:CC	supramolecular complex	322
Pinus	GO:CC	symplast	652
Pinus	GO:CC	synapse	32
Pinus	GO:CC	synapse part	28
Pinus	GO:CC	virion	25
Pinus	GO:CC	virion part	16
Pinus	GO:BP	behavior	18
Pinus	GO:BP	biological adhesion	27
Pinus	GO:BP	biological regulation	5157
Pinus	GO:BP	cell aggregation	7
Pinus	GO:BP	cell killing	13
Pinus	GO:BP	cellular component organization or biogenesis	3207
Pinus	GO:BP	cellular process	12627
Pinus	GO:BP	detoxification	27
Pinus	GO:BP	developmental process	2435
Pinus	GO:BP	growth	313
Pinus	GO:BP	immune system process	526
Pinus	GO:BP	localization	2433
Pinus	GO:BP	locomotion	97
Pinus	GO:BP	metabolic process	10615
Pinus	GO:BP	multi-organism process	546
Pinus	GO:BP	multicellular organismal process	2263
Pinus	GO:BP	presynaptic process involved in chemical synaptic transmission	2
Pinus	GO:BP	reproduction	1361
Pinus	GO:BP	reproductive process	1345
Pinus	GO:BP	response to stimulus	4932
Pinus	GO:BP	rhythmic process	137
Pinus	GO:BP	signaling	1444
Pinus	GO:BP	single-organism process	8433
