# Supplementary material for: Identification of Proteases and Protease Inhibitors in Allergenic and Non-Allergenic Pollen
Source: Int J Mol Sci. 2017 Jun 5;18(6):1199. doi: 10.3390/ijms18061199 (PMC5486022; doi:10.3390/ijms18061199)
Supplement: Supplementary file 1 [file ijms-18-01199-s001.zip › ijms-196332-SI/Supplementary_file_4.tsv]

Fun	Org	Pfam Acc	SP Acc	n-hits	sum(TPM)	sum(estcnt)
P	Bet	PF01470	A6NFU8	1	0.427428	18
P	Bet	PF00814	A7SXZ6	2	3.74086	871
P	Bet	PF01434	A8MPR5	2	2.88181	1337.284
P	Bet	PF02338	B1AZ99	4	0.935765	67.1382
P	Bet	PF00557	B5DEQ3	1	0.219638	74.2794
P	Bet	PF02127	B9RAJ0	8	137.25226	20809.869
P	Bet	PF00557	D1ZKF3	1	1.74077	383.629
P	Bet	PF00557	D5GAC6	2	36.35014	14742.03
P	Bet	PF01432	F4HTQ1	4	1.669431	62
P	Bet	PF00082	F4HYR6	1	0.337495	7
P	Bet	PF01694	F4ICF4	1	12.5931	2628
P	Bet	PF03572	F4J3G5	2	2.179027	69
P	Bet	PF02163	F4JUU5	4	1.794786	541.0008
P	Bet	PF00082	F4JVN6	1	53.2625	41867
P	Bet	PF00082	F4JXC5	4	4134.54055	1620948.01
P	Bet	PF01432	F4KDA5	1	6.93141	3313
P	Bet	PF03572	F4KHG6	1	1.82428	496.081
P	Bet	PF00557	M1CZC0	5	6.126158	737.8414
P	Bet	PF00450	O04084	1	1.74829	459
P	Bet	PF00675	O04308	1	14.7465	5170
P	Bet	PF10502	O04348	2	18.75159	6889
P	Bet	PF01088	O04482	1	26.1398	5932
P	Bet	PF00413	O04529	1	0.87542	50
P	Bet	PF00443	O22207	1	2.70932	1594
P	Bet	PF13365	O22609	1	9.78627	1510
P	Bet	PF01434	O22993	1	1.26952	652
P	Bet	PF02163	O23053	2	1.138483	62
P	Bet	PF03572	O23614	2	1.037028	35.4903
P	Bet	PF00227	O23714	1	10.6287	2058
P	Bet	PF00227	O23715	1	8.92141	1454
P	Bet	PF00227	O24030	3	23.66202	4137.082
P	Bet	PF00227	O24616	1	0.835347	61
P	Bet	PF00227	O48551	2	6.741004	637.5957
P	Bet	PF00082	O49607	2	50.385804	26256
P	Bet	PF00450	O64810	2	0.739252	64.8352
P	Bet	PF00082	O65351	3	4.52438	1533
P	Bet	PF00026	O65390	4	189.987942	63298.9
P	Bet	PF01470	O73944	2	1.605516	340.9998
P	Bet	PF00717	O74800	1	0.83631	84
P	Bet	PF02163	O80885	1	0.565108	29
P	Bet	PF01434	O80983	1	63.4871	30941
P	Bet	PF04258	O81062	2	24.25765	6830
P	Bet	PF00227	O81147	2	15.474132	1046.6441
P	Bet	PF00227	O81148	2	26.7854	5235
P	Bet	PF00089	O82261	3	13.699381	2022
P	Bet	PF02099	O82391	1	68.3896	17410
P	Bet	PF08325	O94580	1	19.111	7401
P	Bet	PF00112	P07858	1	86.898	27125
P	Bet	PF09768	P0CQ26	2	28.84673	4025.998
P	Bet	PF09668	P0CS14	1	1.75475	389.196
P	Bet	PF00557	P12955	1	89.1476	26848
P	Bet	PF14541	P13917	2	1.6065	435.8702
P	Bet	PF14543	P13917	2	1.6065	435.8702
P	Bet	PF00326	P24555	2	44.797308	22075
P	Bet	PF00112	P25776	3	236.31082	75755
P	Bet	PF00227	P30186	1	0.715663	40
P	Bet	PF00450	P32826	1	136.437	56269.5
P	Bet	PF00227	P34066	1	6.7133	1420
P	Bet	PF00326	P34422	1	1.32985	560
P	Bet	PF01435	P36163	1	3.4901	967
P	Bet	PF08325	P38838	1	20.5499	6127
P	Bet	PF00227	P42742	2	46.4002	8964
P	Bet	PF00112	P43295	3	198.614556	59023
P	Bet	PF00112	P43296	1	345.228	99383
P	Bet	PF00112	P43297	2	520.919147	151746
P	Bet	PF00675	P45181	2	5.35432	4251
P	Bet	PF12146	P54069	2	14.75384	3729.998
P	Bet	PF12146	P54567	2	30.7318	12287
P	Bet	PF06480	P72991	1	0.618769	65
P	Bet	PF00326	P80227	2	2.89567	903
P	Bet	PF05362	P93655	2	2.795571	1152
P	Bet	PF12146	P9WLC7	1	8.50325	3261.36
P	Bet	PF01434	Q0DHL4	1	69.897	40826
P	Bet	PF04258	Q0DWA9	2	8.2618	2302.004
P	Bet	PF14538	Q0IQN5	1	16.9181	10619
P	Bet	PF14543	Q0IU52	1	0.633394	261
P	Bet	PF02902	Q0WKV8	1	0.583074	91
P	Bet	PF01694	Q0WQX7	1	16.8659	3938
P	Bet	PF00450	Q0WRX3	2	3237.139504	1044249
P	Bet	PF00082	Q0WUG6	1	7.29919	4597
P	Bet	PF00112	Q10716	1	0.426021	17
P	Bet	PF00227	Q10KF0	1	19.1091	3480
P	Bet	PF00326	Q10MJ1	5	3.416875	1842.001
P	Bet	PF01434	Q1PDW5	1	1.73743	683
P	Bet	PF05577	Q1PF50	1	8.42649	2799
P	Bet	PF01457	Q29AK2	1	0.555544	62
P	Bet	PF00717	Q2KI92	1	0.451016	58.1648
P	Bet	PF00574	Q2PMR0	1	0.940828	128
P	Bet	PF02902	Q2PS26	1	1.49767	420
P	Bet	PF02338	Q2YDU3	2	4.24108	1603.999
P	Bet	PF13365	Q3E6S8	1	7.87171	2082
P	Bet	PF04389	Q3UVK0	2	6.77748	3411
P	Bet	PF00227	Q42134	1	7.30847	1362.03
P	Bet	PF00026	Q42456	3	4.72924	1106
P	Bet	PF04258	Q4V3B8	1	224.829	84080.7
P	Bet	PF02338	Q54P70	7	49.46999	12186.859
P	Bet	PF02338	Q567B1	1	8.90063	1397
P	Bet	PF00450	Q56WF8	1	156.764	151746
P	Bet	PF00557	Q56Y85	1	8.61155	2386
P	Bet	PF00443	Q5R761	1	3.26861	901
P	Bet	PF00557	Q5R9W8	2	0.648149	192.7203
P	Bet	PF05577	Q5RBU7	1	13.3039	4141
P	Bet	PF01434	Q5Z974	2	3.172174	718.9999
P	Bet	PF12146	Q5ZJX1	1	6.3348	2653
P	Bet	PF00443	Q67XW5	1	22.6525	10454
P	Bet	PF00450	Q67Y83	1	1.61582	533
P	Bet	PF01434	Q6H6R9	2	26.46248	14354.995
P	Bet	PF05903	Q6ICB0	4	50.05158	11171.918
P	Bet	PF00026	Q6IE75	1	35.1929	14826
P	Bet	PF00883	Q6K669	1	15.6228	5170
P	Bet	PF02586	Q6P7N4	1	5.94285	1077
P	Bet	PF14543	Q6XBF8	7	1032.549744	232103.99
P	Bet	PF14541	Q6XBF8	7	1032.549744	232103.99
P	Bet	PF00648	Q6ZFZ4	1	0.245378	10
P	Bet	PF00227	Q7DLR9	1	13.8359	3081
P	Bet	PF00227	Q7DLS1	3	18.26377	2460
P	Bet	PF00557	Q7X923	1	6.283	4203
P	Bet	PF00112	Q7XWK5	4	61.575975	12979.072
P	Bet	PF02338	Q7ZV00	1	9.2249	1796
P	Bet	PF12146	Q7ZVZ7	1	15.3284	10186
P	Bet	PF00326	Q80YA7	4	8.464604	4251.996
P	Bet	PF01694	Q84MB5	4	12.734438	2177.9973
P	Bet	PF00450	Q84W27	1	13.4803	2567.18
P	Bet	PF00443	Q84WU2	2	11.98543	8351
P	Bet	PF00443	Q8BL06	1	17.1078	18497
P	Bet	PF01088	Q8GWE1	1	9.12571	1594
P	Bet	PF00413	Q8GWW6	2	4.33896	806
P	Bet	PF02902	Q8GYL3	5	5.93876	2219.9999
P	Bet	PF01433	Q8H0S9	3	47.41305	25282.9929
P	Bet	PF10502	Q8H0W1	1	1.95647	218
P	Bet	PF00557	Q8H6B1	3	6.27707	4087.002
P	Bet	PF00443	Q8L6Y1	1	2.87375	1342
P	Bet	PF00574	Q8L770	1	3.21243	696
P	Bet	PF00450	Q8L7B2	2	446.11588	133689
P	Bet	PF02902	Q8L7S0	2	3.64075	1677.995
P	Bet	PF03571	Q8L831	1	5.28113	2324
P	Bet	PF00450	Q8L9Y0	2	5.98004	1198
P	Bet	PF00443	Q8LAM0	1	9.28053	2573
P	Bet	PF00574	Q8LB10	2	5.81194	1172
P	Bet	PF01694	Q8LB17	1	1.61426	473
P	Bet	PF02338	Q8LBZ4	5	19.054827	4294
P	Bet	PF00227	Q8LD27	3	65.5063	11257
P	Bet	PF10275	Q8LG98	1	14.5565	4907.39
P	Bet	PF01433	Q8LPF0	3	3.078335	2224.0049
P	Bet	PF00246	Q8N4T0	2	12.51368	3629
P	Bet	PF14543	Q8RVH5	2	0.919921	241.1298
P	Bet	PF14541	Q8RVH5	2	0.919921	241.1298
P	Bet	PF00648	Q8RVL2	3	1.540366	34
P	Bet	PF00450	Q8RWJ6	2	4.65092	463.3095
P	Bet	PF00112	Q8RWQ9	1	363.289	98275
P	Bet	PF01435	Q8RX88	1	19.5163	5276
P	Bet	PF01694	Q8RXW0	1	1.31367	266
P	Bet	PF13365	Q8RY22	1	5.62432	3867
P	Bet	PF01434	Q8S2A7	1	21.4684	10421
P	Bet	PF00450	Q8S8P0	1	0.731559	18
P	Bet	PF03416	Q8S929	1	5.82147	2174
P	Bet	PF12146	Q8VCV1	1	0.601569	19
P	Bet	PF00026	Q8VYL3	1	0.497497	75
P	Bet	PF13365	Q8VZD4	3	1.722615	335.5895
P	Bet	PF01433	Q8VZH2	2	28.54009	13761
P	Bet	PF04258	Q8W469	1	5.9593	1988.98
P	Bet	PF00443	Q8W4N3	1	6.42632	3782
P	Bet	PF06480	Q8W585	2	0.823798	311
P	Bet	PF01434	Q8W585	2	0.823798	311
P	Bet	PF05903	Q93VG8	11	56.504914	14347.3203
P	Bet	PF04258	Q93Z32	1	3.90278	1109
P	Bet	PF00450	Q949Q7	1	17.9011	5629
P	Bet	PF00443	Q949Y0	1	10.2335	3508
P	Bet	PF02163	Q949Y5	2	1.411119	303
P	Bet	PF01432	Q94AM1	1	17.3637	7884.05
P	Bet	PF00112	Q94B08	1	4.94287	1183
P	Bet	PF00574	Q94B60	1	14.8874	2727
P	Bet	PF00557	Q96327	12	17.43405	4853.5186
P	Bet	PF04389	Q969V3	1	4.39933	1526
P	Bet	PF12146	Q96GS6	1	37.9959	8461
P	Bet	PF12146	Q99685	1	60.5232	19439
P	Bet	PF00443	Q9C585	3	13.783906	7375.554
P	Bet	PF00450	Q9C7D4	2	2.67241	84
P	Bet	PF00450	Q9C7D6	2	0.583573	46
P	Bet	PF00450	Q9C7Z9	7	106.862395	17269
P	Bet	PF12146	Q9C942	8	251.720191	61358
P	Bet	PF01694	Q9CAN1	2	264.93549	68275
P	Bet	PF10502	Q9CQU8	3	45.80333	5911.8352
P	Bet	PF01694	Q9FFX0	2	1.928736	163.0004
P	Bet	PF01434	Q9FGM0	1	5.49104	2823
P	Bet	PF00112	Q9FGR9	7	1231.849201	343086.6
P	Bet	PF00082	Q9FGU3	1	0.450719	8
P	Bet	PF00450	Q9FH05	2	48.6769	13397.41
P	Bet	PF00082	Q9FHA4	1	41.9855	1312
P	Bet	PF00082	Q9FIF8	1	0.689482	13
P	Bet	PF00443	Q9FIQ1	1	4.2293	1996
P	Bet	PF13365	Q9FIV6	1	1.00802	160
P	Bet	PF00112	Q9FJ47	1	26.0668	3546.39
P	Bet	PF00082	Q9FK76	3	3232.112467	1182482
P	Bet	PF00443	Q9FKP5	3	22.91068	5936
P	Bet	PF13365	Q9FL12	1	12.1577	5111
P	Bet	PF00574	Q9FN42	2	7.64209	1897.001
P	Bet	PF00443	Q9FPS0	4	2.123358	169
P	Bet	PF00443	Q9FPS2	1	50.7358	34416
P	Bet	PF00443	Q9FPS3	1	18.4134	7108
P	Bet	PF00443	Q9FPS4	1	1.36909	732
P	Bet	PF00443	Q9FPS9	1	0.489276	27
P	Bet	PF00443	Q9FPT1	1	21.3724	13305
P	Bet	PF00557	Q9FV50	4	2.19722	103
P	Bet	PF00557	Q9FV52	2	1.547461	112
P	Bet	PF01433	Q9FY49	1	1.6189	567
P	Bet	PF01694	Q9FZ81	1	2.0169	482
P	Bet	PF00026	Q9GMY6	1	10.2701	4181
P	Bet	PF01694	Q9LET3	1	10.567	2398
P	Bet	PF00443	Q9LEW0	5	10.53664	4817.9996
P	Bet	PF14543	Q9LHE3	2	1.180634	23
P	Bet	PF00227	Q9LIP2	1	46.0715	8684
P	Bet	PF00082	Q9LLL8	1	534.006	273970
P	Bet	PF00082	Q9LNU1	4	2.338485	443.0754
P	Bet	PF14541	Q9LS40	7	835.679252	262822
P	Bet	PF14543	Q9LS40	7	835.679252	262822
P	Bet	PF02902	Q9LSS7	2	9.2671	2213.998
P	Bet	PF00082	Q9LVJ1	3	6.335671	2386
P	Bet	PF14543	Q9LX20	13	20.529555	4916.4591
P	Bet	PF01694	Q9LYP1	1	0.657656	120
P	Bet	PF14541	Q9LZL3	3	2.531166	312
P	Bet	PF14543	Q9LZL3	3	2.531166	312
P	Bet	PF00082	Q9LZS6	2	8.6881	3883.001
P	Bet	PF01694	Q9M1B5	1	3.62213	1010
P	Bet	PF02099	Q9M391	1	6.20139	925
P	Bet	PF01965	Q9M8R4	2	3.31063	660.9998
P	Bet	PF00246	Q9M9H7	4	8.05329	2389
P	Bet	PF00450	Q9M9Q6	3	5.03969	522
P	Bet	PF01965	Q9MAH3	3	10.37959	1038.9999
P	Bet	PF00082	Q9MAP4	2	0.800436	50.7174
P	Bet	PF00574	Q9S834	1	5.309	1328
P	Bet	PF14543	Q9S9K4	5	170.569008	57674.12
P	Bet	PF00574	Q9SAA2	1	1.33989	216
P	Bet	PF01434	Q9SAJ3	2	2.34873	274
P	Bet	PF00443	Q9SB51	1	9.29968	6422
P	Bet	PF00443	Q9SCJ9	2	5.199312	3385.998
P	Bet	PF13365	Q9SEL7	2	1.257626	51
P	Bet	PF00450	Q9SFB5	3	1.247645	106
P	Bet	PF00557	Q9SLN5	3	7.31694	796.463
P	Bet	PF00450	Q9SQX6	1	2.02853	36.3415
P	Bet	PF07910	Q9STL8	2	3.1043	1372.263
P	Bet	PF00082	Q9STQ2	1	0.526297	11
P	Bet	PF00574	Q9SXJ6	1	7.30315	1810
P	Bet	PF00082	Q9SZV5	1	1.31763	32
P	Bet	PF00082	Q9SZY3	1	0.514192	14
P	Bet	PF00717	Q9WTR7	3	65.64371	11653
P	Bet	PF00227	Q9XI05	1	2.97475	381
P	Bet	PF00574	Q9XJ35	1	1.41228	328
P	Bet	PF00574	Q9XJ36	1	1.02534	186
P	Bet	PF00443	Q9ZSB5	1	19.3059	11050.6
P	Bet	PF00082	Q9ZSP5	6	13398.990988	4034529.6321
P	Bet	PF00082	Q9ZUF6	2	302.94317	162293
P	Bet	PF12146	Q9ZVN2	1	0.587426	32
P	Pin	PF00443	A2XDG4	1	5.58142	3823
P	Pin	PF00557	A7E4T8	1	4.99906	2080
P	Pin	PF00557	B0DZL3	1	176.399	67008
P	Pin	PF01470	B0K8Z7	1	52.5129	9746
P	Pin	PF00443	B1AY13	2	8.28963	10730
P	Pin	PF02338	B1AZ99	1	5.39697	1517.49
P	Pin	PF02127	B9RAJ0	3	42.39024	11753.996
P	Pin	PF00557	C1GEY4	1	0	0
P	Pin	PF02128	C5FX29	1	0.498936	8
P	Pin	PF00450	C7YQJ2	1	0.762282	141
P	Pin	PF00450	D4AQA7	2	1.242062	28
P	Pin	PF00082	D4AX50	2	0.819242	90
P	Pin	PF00450	D4B0Q6	1	0.328743	5
P	Pin	PF00082	F4HSQ2	6	817.580518	17560.4356
P	Pin	PF01432	F4HTQ1	1	5.42493	2054
P	Pin	PF01694	F4ICF4	2	1.55238	241.0004
P	Pin	PF03572	F4J3G5	1	1.16889	359
P	Pin	PF01434	F4J3N2	1	7.0531	5070
P	Pin	PF02163	F4JUU5	2	7.28203	1364.423
P	Pin	PF00082	F4JVN6	1	20.3907	15567
P	Pin	PF00082	F4JXC5	7	329.257457	44438.704
P	Pin	PF01432	F4KDA5	2	3.27515	1419
P	Pin	PF03572	F4KHG6	1	3.1986	1049
P	Pin	PF00082	I1N462	1	0.896728	18
P	Pin	PF00450	O04084	4	194.205255	58226.259
P	Pin	PF01088	O04482	1	35.6871	9818
P	Pin	PF00227	O09061	1	0.661806	24
P	Pin	PF00450	O13849	1	0.33015	21
P	Pin	PF00227	O14250	1	0.655675	23
P	Pin	PF00814	O22145	1	0.87182	195
P	Pin	PF00443	O22207	4	8.918744	2623.8258
P	Pin	PF13365	O22609	2	5.65428	1257
P	Pin	PF00675	O22941	1	6.85724	1423.99
P	Pin	PF00082	O23357	2	4.419762	186
P	Pin	PF03572	O23614	1	2.82199	754
P	Pin	PF00227	O23712	2	58.40036	12181.99
P	Pin	PF00227	O23715	2	49.1465	10883
P	Pin	PF00227	O24030	1	39.369	8977
P	Pin	PF00443	O24454	5	51.97216	11771.006
P	Pin	PF00227	O24633	1	87.0487	16345
P	Pin	PF00227	O43063	1	0.998672	14
P	Pin	PF00227	O48551	1	79.8839	15906
P	Pin	PF00082	O49607	2	6.153157	205.3823
P	Pin	PF00082	O64481	1	0.428655	18
P	Pin	PF05362	O64948	2	24.20987	15741.32
P	Pin	PF00082	O65351	4	4.212762	1169
P	Pin	PF00026	O65390	1	44.5569	12923
P	Pin	PF02163	O80885	1	7.8452	2568
P	Pin	PF01434	O80983	1	29.4548	15080
P	Pin	PF04258	O81062	1	82.0807	23500
P	Pin	PF00227	O81148	1	80.9063	15330
P	Pin	PF00450	O82229	1	15.5365	2967.98
P	Pin	PF00089	O82261	3	40.18197	14025.428
P	Pin	PF02099	O82391	1	6.49018	911
P	Pin	PF08325	O94580	1	8.68316	2123
P	Pin	PF01551	P0AFS9	2	2.88412	352
P	Pin	PF00227	P0C1G8	1	0.569667	29
P	Pin	PF09768	P0CQ26	1	7.70686	1937
P	Pin	PF00450	P11515	1	138.8	54969
P	Pin	PF00675	P11913	1	0.53621	16
P	Pin	PF00557	P12955	1	21.4057	6744
P	Pin	PF00326	P13798	1	13.719	3802
P	Pin	PF14541	P13917	3	7.20371	515.077
P	Pin	PF14543	P13917	3	7.20371	515.077
P	Pin	PF00026	P16476	2	1.437103	34
P	Pin	PF00227	P17220	1	0.449929	12
P	Pin	PF00227	P21242	1	0.566219	12
P	Pin	PF00112	P22895	1	0.524281	10
P	Pin	PF00326	P24555	2	10.01232	3557
P	Pin	PF00112	P25776	6	171.62184	32141.09
P	Pin	PF00112	P25777	6	10.935621	1043.7893
P	Pin	PF00112	P25778	1	129.901	37070
P	Pin	PF00675	P31828	1	8.43878	4024
P	Pin	PF00326	P34422	2	11.02835	3283.004
P	Pin	PF00450	P37890	9	8.712476	1342
P	Pin	PF08325	P38838	1	4.31399	922
P	Pin	PF13975	P40087	1	0.948766	123
P	Pin	PF00026	P42211	1	0.507886	12
P	Pin	PF00227	P42742	4	107.0081	20272.97
P	Pin	PF00112	P43296	1	386.095	88098
P	Pin	PF00112	P43297	6	404.477303	102640.7672
P	Pin	PF00112	P43509	1	23.6747	5586
P	Pin	PF01551	P44693	1	1.53221	377
P	Pin	PF00675	P45181	3	20.74885	18858.98
P	Pin	PF12146	P54567	2	36.1333	14261
P	Pin	PF00717	P72660	1	0.630465	18
P	Pin	PF00082	P87184	1	0.433337	18
P	Pin	PF00026	Q03168	1	0.603136	28
P	Pin	PF12146	Q07379	1	12.2357	2504.75
P	Pin	PF00227	Q09720	1	0.73695	15
P	Pin	PF01434	Q0DHL4	1	13.4332	6368
P	Pin	PF04258	Q0DWA9	4	19.49481	7619.006
P	Pin	PF07910	Q0INW1	1	1.32004	62.9106
P	Pin	PF14538	Q0IQN5	2	9.25675	8165
P	Pin	PF14543	Q0IU52	8	22.201377	6440.9999
P	Pin	PF01433	Q0J5V5	1	0.493648	9
P	Pin	PF02902	Q0WKV8	6	29.337892	8862.3994
P	Pin	PF00450	Q0WPR4	3	69.4121	1199.038
P	Pin	PF01694	Q0WQX7	2	69.9725	23673
P	Pin	PF00450	Q0WRX3	7	741.251434	171399.051
P	Pin	PF00082	Q0WUG6	1	9.07178	5826
P	Pin	PF09668	Q10256	1	4.7841	1081.21
P	Pin	PF00112	Q10716	2	32.9973	7525.99
P	Pin	PF00227	Q10KF0	2	57.494462	14005
P	Pin	PF05577	Q1PF50	1	15.6789	4428
P	Pin	PF00026	Q28755	1	0.330262	9
P	Pin	PF00227	Q29576	1	0.701115	9
P	Pin	PF01457	Q29AK2	1	7.42827	4662
P	Pin	PF02902	Q2PS26	3	12.632794	4760.9181
P	Pin	PF09668	Q2USD7	1	32.501	11457
P	Pin	PF00574	Q2W3H9	2	1.790446	353
P	Pin	PF03416	Q2XPP4	1	39.7401	13348
P	Pin	PF02338	Q2YDU3	1	24.9458	12504
P	Pin	PF12146	Q32LS6	1	15.9317	5782
P	Pin	PF13365	Q3E6S8	1	5.24673	1198
P	Pin	PF14543	Q3EBM5	1	102.395	46519
P	Pin	PF00227	Q3T108	1	0.692047	13
P	Pin	PF04389	Q3UVK0	3	10.17714	4963.995
P	Pin	PF00112	Q40143	2	10.19618	330
P	Pin	PF00450	Q4PSY2	5	7.932608	1244.7456
P	Pin	PF04258	Q53P98	1	38.1197	13568
P	Pin	PF02338	Q54P70	4	37.65145	11711
P	Pin	PF00227	Q54QR2	1	0.753274	28
P	Pin	PF02338	Q55BI3	1	30.7078	5828
P	Pin	PF00557	Q56Y85	1	52.3852	14534
P	Pin	PF00675	Q5R4H6	1	8.06324	4860
P	Pin	PF00112	Q5R6D1	1	153.617	35815.8
P	Pin	PF00443	Q5R761	1	11.7141	3727
P	Pin	PF09668	Q5R7G1	1	0.570224	36.3591
P	Pin	PF00227	Q5R8S2	1	0.46024	7
P	Pin	PF00557	Q5R9W8	1	2.44099	689.759
P	Pin	PF02338	Q5T2D3	1	0.612853	170.509
P	Pin	PF07910	Q5U2S3	1	1.33923	365.526
P	Pin	PF00450	Q67Y83	3	18.408692	6331.379
P	Pin	PF00557	Q6AYD3	3	1.022107	55
P	Pin	PF01435	Q6EPN8	1	46.8618	15070
P	Pin	PF01434	Q6H6R9	1	4.52051	2542
P	Pin	PF05903	Q6ICB0	4	87.40287	20145
P	Pin	PF00883	Q6K669	1	57.866	19625
P	Pin	PF02586	Q6P7N4	1	5.61303	1394.17
P	Pin	PF14543	Q6XBF8	25	2242.792926	580472.4187
P	Pin	PF14541	Q6XBF8	25	2242.792926	580472.4187
P	Pin	PF00443	Q70EK8	7	12.199964	7960.9962
P	Pin	PF00227	Q7DLR9	2	66.1079	14760
P	Pin	PF00227	Q7DLS1	2	66.12062	14665
P	Pin	PF05577	Q7TMR0	3	69.16731	20427.503
P	Pin	PF00112	Q7XR52	1	1.29607	31
P	Pin	PF00112	Q7XWK5	1	1.18294	69
P	Pin	PF04389	Q7Z2K6	1	36.6532	18247
P	Pin	PF02338	Q7ZV00	1	29.6425	7593
P	Pin	PF12146	Q7ZVZ7	5	49.824717	13756.0004
P	Pin	PF01694	Q84MB5	1	8.65369	2526
P	Pin	PF00443	Q84WU2	3	23.87156	13266.17
P	Pin	PF00717	Q8BPT6	4	16.86298	2669.999
P	Pin	PF00326	Q8BVG4	1	8.06396	3649.76
P	Pin	PF01088	Q8GWE1	1	95.1524	20706
P	Pin	PF02902	Q8GYL3	1	1.04867	14
P	Pin	PF01433	Q8H0S9	2	43.0114	22407.03
P	Pin	PF10502	Q8H0W1	3	25.3356	7521
P	Pin	PF00557	Q8H6B1	2	18.9328	11471
P	Pin	PF00443	Q8L6Y1	1	13.9538	7016
P	Pin	PF00574	Q8L770	2	22.93005	5696
P	Pin	PF02902	Q8L7S0	4	16.83404	9971.037
P	Pin	PF03571	Q8L831	7	6.317431	2846.0005
P	Pin	PF00443	Q8LAM0	1	1.59171	216
P	Pin	PF00574	Q8LB10	1	14.2686	3411
P	Pin	PF01694	Q8LB17	1	9.33897	2742
P	Pin	PF02338	Q8LBZ4	3	32.64949	8810
P	Pin	PF00227	Q8LD27	3	126.002	18189.98
P	Pin	PF10275	Q8LG98	1	64.4741	13970
P	Pin	PF01433	Q8LPF0	1	5.65865	4215.37
P	Pin	PF02099	Q8LQ36	1	18.4264	5224
P	Pin	PF00246	Q8N4T0	2	4.06517	1097.721
P	Pin	PF14543	Q8RVH5	8	24.301732	2850.5972
P	Pin	PF14541	Q8RVH5	8	24.301732	2850.5972
P	Pin	PF00648	Q8RVL2	2	3.696604	4672.143
P	Pin	PF00112	Q8RWQ9	1	29.0748	381
P	Pin	PF01694	Q8RXW0	9	20.609203	4654.0024
P	Pin	PF13365	Q8RY22	2	25.18453	16585
P	Pin	PF01434	Q8S2A7	1	40.6185	21673
P	Pin	PF00450	Q8S8K6	1	58.8027	6179.97
P	Pin	PF04258	Q8TCT9	1	4.4233	1048.48
P	Pin	PF01435	Q8TP15	1	11.7168	2994
P	Pin	PF04389	Q8VCM8	2	23.65409	8605
P	Pin	PF12146	Q8VCV1	4	2.226988	875.2334
P	Pin	PF00450	Q8VY01	3	4.029877	337.0126
P	Pin	PF01965	Q8VY09	1	0.089131	9.6989
P	Pin	PF00026	Q8VYL3	1	251.813	75578
P	Pin	PF13365	Q8VZD4	1	2.44502	993
P	Pin	PF00326	Q8VZF3	1	21.5995	11347
P	Pin	PF01433	Q8VZH2	2	78.669093	38019.8
P	Pin	PF00443	Q8W4N3	4	15.929144	8243
P	Pin	PF06480	Q8W585	3	11.093613	1855.9992
P	Pin	PF01434	Q8W585	3	11.093613	1855.9992
P	Pin	PF05903	Q93VG8	10	59.188278	14814.9995
P	Pin	PF00450	Q93Y09	5	7.8295	1212
P	Pin	PF04258	Q93Z32	2	58.3578	18299
P	Pin	PF00450	Q949Q7	4	15.869183	3462.772
P	Pin	PF00443	Q949Y0	1	48.4251	15505
P	Pin	PF02163	Q949Y5	3	11.85428	3593.18
P	Pin	PF01432	Q94AM1	1	18.1186	8040
P	Pin	PF00112	Q94B08	1	2.71935	554.985
P	Pin	PF00574	Q94B60	1	19.9512	4478
P	Pin	PF02902	Q94F30	2	7.39204	3113
P	Pin	PF00557	Q96327	1	52.5124	16577
P	Pin	PF07910	Q96AP4	2	7.93823	2985
P	Pin	PF12146	Q99685	1	64.3938	19477
P	Pin	PF12146	Q9C942	12	262.967481	70287.998
P	Pin	PF10502	Q9CQU8	2	11.6353	2503
P	Pin	PF01694	Q9FFX0	2	1.325999	328
P	Pin	PF01434	Q9FGM0	1	12.0772	6018
P	Pin	PF00112	Q9FGR9	1	0.679532	19
P	Pin	PF01434	Q9FH02	1	21.4089	8229
P	Pin	PF00450	Q9FH05	2	34.88339	10441
P	Pin	PF00082	Q9FK76	2	1.010881	17
P	Pin	PF13365	Q9FL12	1	0.431485	21.8315
P	Pin	PF00574	Q9FN42	3	23.916788	3468
P	Pin	PF00443	Q9FPS0	2	2.111822	849
P	Pin	PF00443	Q9FPS2	8	8.058332	4811.9962
P	Pin	PF00443	Q9FPS3	1	22.1597	9692
P	Pin	PF00443	Q9FPS4	6	19.981613	9710.0585
P	Pin	PF00443	Q9FPS9	4	24.05425	12185.9046
P	Pin	PF00443	Q9FPT1	2	53.345569	34866.8
P	Pin	PF00443	Q9FPT5	4	3.686089	1109.0002
P	Pin	PF00557	Q9FV50	3	8.18027	1769
P	Pin	PF00557	Q9FV52	2	2.917411	685
P	Pin	PF01433	Q9FY49	1	21.9084	7185
P	Pin	PF01694	Q9FZ81	1	2.84948	671
P	Pin	PF00026	Q9GMY6	1	13.1374	6336
P	Pin	PF01694	Q9LET3	2	68.0838	16434
P	Pin	PF00443	Q9LEW0	3	8.448254	3506.179
P	Pin	PF14543	Q9LHE3	4	2.199514	157.6547
P	Pin	PF00227	Q9LIP2	5	111.2323	23414
P	Pin	PF00112	Q9LM66	1	0.783176	158.132
P	Pin	PF00082	Q9LNU1	10	492.166227	189104.0854
P	Pin	PF14541	Q9LS40	15	1059.649404	255915.4693
P	Pin	PF14543	Q9LS40	15	1059.649404	255915.4693
P	Pin	PF00450	Q9LSM9	1	54.2927	14481
P	Pin	PF02902	Q9LSS7	1	11.5288	2240
P	Pin	PF00227	Q9LSU0	1	0.661864	21
P	Pin	PF00227	Q9LSU1	2	88.5081	13579.04
P	Pin	PF00227	Q9LSU3	1	0.680399	11
P	Pin	PF13365	Q9LU10	2	1.024893	303.0001
P	Pin	PF00082	Q9LUM3	6	1398.637443	404713.12
P	Pin	PF00082	Q9LVJ1	2	1.100706	57
P	Pin	PF14543	Q9LX20	4	30.04593	11943.98
P	Pin	PF14541	Q9LZL3	5	15.241033	1673
P	Pin	PF14543	Q9LZL3	5	15.241033	1673
P	Pin	PF00450	Q9M099	2	609.214	159693.7
P	Pin	PF01694	Q9M1B5	2	6.80613	1856.025
P	Pin	PF04389	Q9M1S8	7	14.280915	5550.4
P	Pin	PF01965	Q9M8R4	2	45.330587	9875.0008
P	Pin	PF00246	Q9M9H7	4	5.300495	1478.9996
P	Pin	PF00450	Q9M9Q6	8	51.984403	13015.6877
P	Pin	PF01965	Q9MAH3	4	64.173231	16664.301
P	Pin	PF00082	Q9MAP5	2	346.553	14032.99
P	Pin	PF00082	Q9MAP7	1	1.38455	16
P	Pin	PF00450	Q9MAR8	2	5.10214	1463.004
P	Pin	PF00443	Q9P275	1	4.66729	117
P	Pin	PF00227	Q9P6U7	1	0.513246	6
P	Pin	PF01435	Q9P7G4	3	11.65703	4500.995
P	Pin	PF00227	Q9QUM9	1	0.383118	9
P	Pin	PF00326	Q9QUR6	2	21.25526	1609.999
P	Pin	PF00574	Q9S834	1	27.1547	6635
P	Pin	PF14543	Q9S9K4	3	41.101436	11548
P	Pin	PF00574	Q9SAA2	1	13.9485	2903.08
P	Pin	PF01434	Q9SAJ3	1	2.93903	1768.26
P	Pin	PF13365	Q9SEL7	1	1.35642	210
P	Pin	PF00450	Q9SFB5	3	20.4084	3256.996
P	Pin	PF00089	Q9SHZ1	1	6.19024	2084
P	Pin	PF00443	Q9SJA1	4	24.265213	17098.9945
P	Pin	PF00557	Q9SLN5	2	22.410748	6536
P	Pin	PF00112	Q9STL4	2	3.95762	379.266
P	Pin	PF07910	Q9STL8	3	5.10707	1899.089
P	Pin	PF00574	Q9SXJ6	1	14.3238	3186
P	Pin	PF00082	Q9SZV5	2	0.733506	24
P	Pin	PF00227	Q9USQ9	1	0.444299	13
P	Pin	PF00227	Q9UT97	1	0.46024	7
P	Pin	PF00717	Q9WTR7	2	90.39575	19957
P	Pin	PF00814	Q9WVS2	1	5.64595	1190
P	Pin	PF00026	Q9XEC4	1	0.940951	11
P	Pin	PF00227	Q9XI05	2	103.2525	21789.92
P	Pin	PF00574	Q9XJ35	1	25.2436	6733
P	Pin	PF00574	Q9XJ36	1	15.9361	3609
P	Pin	PF00227	Q9Y7T8	1	0.804108	13
P	Pin	PF00450	Q9ZQQ0	2	9.215888	728
P	Pin	PF00443	Q9ZSB5	1	60.0309	35455
P	Pin	PF00082	Q9ZSP5	24	3637.850804	1223626.4242
P	Pin	PF00082	Q9ZUF6	5	3.505835	461.7369
P	Pin	PF12146	Q9ZVN2	1	0.661046	9
I	Bet	PF05922	F4HPF1	1	0.572947	18
I	Bet	PF05922	F4JXC5	2	2744.357916	40503
I	Bet	PF00188	P04284	1	295.379	67293
I	Bet	PF00280	P05118	1	1.28782	47
I	Bet	PF00197	P29421	3	6.53661	556.9999
I	Bet	PF00188	P33154	2	21.987607	7648
I	Bet	PF00280	P82977	2	119.923192	7696.98
I	Bet	PF00079	P93692	1	0.672023	21
I	Bet	PF00188	Q00008	2	479.212596	86537
I	Bet	PF00188	Q08697	9	18812.9349	2362806.84
I	Bet	PF16845	Q0JNR2	3	683.799	98119
I	Bet	PF16845	Q41916	2	351.76435	40542
I	Bet	PF16845	Q8H0X6	2	292.6758	45162
I	Bet	PF05922	Q9C7U8	2	121.2887	16772
I	Bet	PF00079	Q9S7T8	2	30.983411	7605.9971
I	Bet	PF00188	Q9ZNS4	1	1.64616	140
I	Pin	PF05922	F4JXC5	3	4.612533	264.0551
I	Pin	PF05922	I1N462	1	225.117	10314
I	Pin	PF05922	O64481	1	0.39304	8
I	Pin	PF05922	O74989	2	1.515935	41
I	Pin	PF00188	P04284	1	1.01836	14
I	Pin	PF00031	P31726	7	817.574921	118327.5786
I	Pin	PF00188	P33154	1	0.984979	70
I	Pin	PF00280	P82977	1	32.9133	3234
I	Pin	PF00188	Q00008	3	83.824929	12366
I	Pin	PF00188	Q08697	6	10.436536	719.769
I	Pin	PF00079	Q75H81	1	52.7658	14475.6
I	Pin	PF05922	Q8GUK4	1	0.483025	52.6359
I	Pin	PF05922	Q8L7I2	3	1270.477468	178197.3641
I	Pin	PF00031	Q8LC76	1	2.74933	392.322
I	Pin	PF05922	Q9SZY3	1	9.36281	243.02
I	Pin	PF05922	Q9ZSP5	1	4.70845	358
