# Supplementary material for: Identification of Proteases and Protease Inhibitors in Allergenic and Non-Allergenic Pollen
Source: Int J Mol Sci. 2017 Jun 5;18(6):1199. doi: 10.3390/ijms18061199 (PMC5486022; doi:10.3390/ijms18061199)
Supplement: Supplementary file 1 [file ijms-18-01199-s001.zip › ijms-196332-SI/Supplementary_file_5.tsv]

UniProt entry	TMM Betula	TMM Pinus	Prot/Inh
sp|A0A0A7EPL0|PIAL1_ARATH	6.43819904628338	1.01438565142672	-
sp|A0JJX5|SYT4_ARATH	4.08054869130637	10.9283147513705	-
sp|A0JPW5|HIP19_ARATH	58.6329507510822	0	-
sp|A0JPZ8|AP2L3_ARATH	2.1762926353634	0.216402272304367	-
sp|A0MDQ1|URM11_ARATH	2.4120576708611	1.13611192959793	-
sp|A0MEB5|CCA33_ARATH	0.0725430878454465	0.0405754260570688	-
sp|A0MES8|ABI4_ARATH	0.0725430878454465	3.04315695428016	-
sp|A0MFH4|LOR16_ARATH	0.0181357719613616	0.0135251420190229	-
sp|A0MFL4|LOR17_ARATH	1.36018289710212	0.0135251420190229	-
sp|A0MFS9|CACLC_ARATH	47.9147095219174	79.8389133382923	-
sp|A0SVK0|DOG1_ARATH	0.0544073158840849	0	-
sp|A1A6K6|NSRA_ARATH	7.97973966299912	105.036252919732	-
sp|A1L4V7|DCYD2_ARATH	8.05228275084457	1.28488849180718	-
sp|A1L4W5|BPM6_ARATH	16.5035524848391	13.3628403147946	-
sp|A1L4X0|CLT2_ARATH	14.6899752887029	23.8854008055945	-
sp|A1L4X7|AHL14_ARATH	1.14255363356578	3.8952409014786	-
sp|A1L4Y2|ADHL3_ARATH	0.544073158840849	98.8823133010766	-
sp|A1XJK0|TI224_ARATH	3.17376009323829	6.81667157758755	-
sp|A2RVK7|RP41L_ARATH	51.1066053871171	10.8065884731993	-
sp|A2RVM0|TIC32_ARATH	31.2479350894261	14.8235556528491	-
sp|A2RVP7|TI221_ARATH	1.14255363356578	2.75912897188068	-
sp|A2RVQ5|AGL16_ARATH	8.37872664614907	0.730357669027238	-
sp|A2RVS4|AIGLC_ARATH	6.54701367805155	0	-
sp|A2RVS6|SR34A_ARATH	19.0788321033524	93.3640553573153	-
sp|A2RVT6|RTNLN_ARATH	0.0362715439227233	0	-
sp|A2RVV7|FOLD1_ARATH	14.7987899204711	1.54186619016861	-
sp|A3EWL3|REV1_ARATH	11.8245233188078	1.55539133218764	-
sp|A3KPE8|SDN1_ARATH	2.95613082970195	0.0135251420190229	-
sp|A3KPF2|ANM14_ARATH	0.235765035497701	35.0436429712884	-
sp|A3KPF5|PDI15_ARATH	0.852381282183997	16.3248464169607	-
sp|A3KPF8|PP131_ARATH	2.06747800359523	0.0270502840380459	-
sp|A4FVP2|TPS03_ARATH	4.62462185014722	0.0405754260570688	-
sp|A4FVP6|NAC16_ARATH	1.57781216063846	1.04143593546477	-
sp|A4GNA8|PSD3_ARATH	46.1555396416654	13.0382369063381	-
sp|A4GSN8|NUA_ARATH	56.7286946951392	6.45149274307394	-
sp|A4IJ27|ROGF3_ARATH	0.67102356257038	4.31452030406831	-
sp|A4VCM0|NAC45_ARATH	0.0725430878454465	9.6163759755253	-
sp|A5PHT0|Y1448_ARATH	0.0362715439227233	0.392229118551665	-
sp|A6QRA1|NRPE7_ARATH	25.5714384655199	1.35251420190229	-
sp|A7UL74|CTF7_ARATH	0.507801614918126	1.01438565142672	-
sp|A7WM73|HEXO1_ARATH	34.8206821658143	29.8905638620407	-
sp|A7XDQ9|B3GTK_ARATH	25.226858798254	36.4367325992478	-
sp|A8MPR5|FTSI2_ARATH	12.0784241262668	22.97921629032	P
sp|A8MQA3|PP330_ARATH	1.39645444102485	0.459854828646779	-
sp|A8MQG7|ASK20_ARATH	6.0029405192107	4.28747002003027	-
sp|A8MQN2|LNK1_ARATH	2.46646498674518	0.0135251420190229	-
sp|A8MQR0|WIT2_ARATH	6.25684132666976	0	-
sp|A8MR21|IP5PA_ARATH	9.19483638441035	14.7965053688111	-
sp|A8MR46|GASAD_ARATH	0.0725430878454465	6.38386703297882	-
sp|A8MR65|FHL_ARATH	0.145086175690893	0	-
sp|A8MR89|AEL1_ARATH	32.3360814071078	9.65695140158237	-
sp|A8MR93|ALG12_ARATH	4.33444949876543	5.66703450597061	-
sp|A8MRC7|B3GT2_ARATH	118.263368960039	25.7518704042196	-
sp|A8MRP2|AIGLD_ARATH	45.1762079557518	6.27566589682664	-
sp|A8MRX0|GSOX5_ARATH	12.5318184253009	26.9285577598746	-
sp|A8MS41|CCR4D_ARATH	2.35765035497701	4.19279402589711	-
sp|A8MS68|PLPD1_ARATH	4.6790291660313	49.6372712098141	-
sp|A8MS78|Y1583_ARATH	0.272036579420425	0	-
sp|A8MS85|SPT61_ARATH	161.644135491616	93.3505302152962	-
sp|A8R7E6|CERK1_ARATH	1.21509672141123	3.88171575945958	-
sp|A8R7K9|VP35C_ARATH	34.802546393853	12.5242815096152	-
sp|A9LLI7|RP6L2_ARATH	4.06241291934501	9.76515253773455	-
sp|A9LLI8|RP6L3_ARATH	13.0940273561031	6.45149274307394	-
sp|A9LNK9|CPSF_ARATH	16.1589728175732	34.1239333139948	-
sp|A9QM73|SMG7_ARATH	79.2533234711503	68.4777940423131	-
sp|A9X4U2|HSDD3_ARATH	52.8657752673692	0.0405754260570688	-
sp|B0F481|BIODA_ARATH	52.3217021085283	3.16488323245136	-
sp|B0F9L4|GOGC6_ARATH	31.4111570370784	28.8356027845569	-
sp|B0F9L7|GOGC2_ARATH	17.2108475913322	3.86819061744056	-
sp|B0M1H3|ZIP4L_ARATH	0.88865282610672	0.0135251420190229	-
sp|B2GVM7|FLAS2_ARATH	0.0181357719613616	0	-
sp|B3DN87|ZDH12_ARATH	4.95106574545173	0.0405754260570688	-
sp|B3DNN5|CDC16_ARATH	3.08308123343148	15.5403881798573	-
sp|B3GS44|LRE_ARATH	0.0181357719613616	0	-
sp|B3H4F1|SP1L1_ARATH	159.540385944098	37.8703976532642	-
sp|B3H4K7|PPI2_ARATH	23.7397254974224	52.7615790162084	-
sp|B3H4P1|PP450_ARATH	0.163221947652255	0	-
sp|B3H5A8|RVE7_ARATH	3.24630318108373	0.405754260570688	-
sp|B3H5K9|NEDD1_ARATH	4.6790291660313	11.1176667396368	-
sp|B3H5Q1|BGL11_ARATH	7.63515999573325	40.7377277612971	-
sp|B3H5R0|GLYT8_ARATH	12.4774111094168	7.42530296844359	-
sp|B3H615|ING2_ARATH	29.7608017885944	14.2690248300692	-
sp|B3H672|PP317_ARATH	7.52634536396508	0.0541005680760917	-
sp|B3H6K1|Y4791_ARATH	3.77224056796322	4.99077740501946	-
sp|B3H6Y2|ARC5B_ARATH	0.181357719613616	3.13783294841332	-
sp|B3H6Z8|KN14J_ARATH	111.734491053949	67.5310341009815	-
sp|B3H7G2|URM12_ARATH	6.74650716962653	12.0644266809684	-
sp|B3LF48|EHD2_ARATH	66.5220115542745	65.502262798128	-
sp|B3LF83|Y74B2_ARATH	0.163221947652255	0.22992741432339	-
sp|B3LFA3|NIPA2_ARATH	36.8700243974482	6.85724700364462	-
sp|B3LFA4|SYCC2_ARATH	55.1327467625394	0.175826846247298	-
sp|B5BT18|BTAF1_ARATH	100.218275858484	68.5454197524082	-
sp|B5TYT3|CSCL7_ARATH	8.43313396203316	5.96458763038911	-
sp|B5X0I6|VIP6_ARATH	26.931621362622	54.5198474786814	-
sp|B5X0N6|KEA6_ARATH	5.82158279959708	53.4513612591786	-
sp|B5X4Z4|NAGS2_ARATH	2.35765035497701	24.5887081905837	-
sp|B5X570|NAC14_ARATH	1.50526907279302	9.67047654360139	-
sp|B5X582|TWIH_ARATH	2.06747800359523	10.7930633311803	-
sp|B6ETT4|SYT2_ARATH	28.436890435415	78.9462539650368	-
sp|B6EUA9|PR40A_ARATH	21.5815686340203	34.4891121485085	-
sp|B6EXY6|LUP4_ARATH	13.9282728663257	0.743882811046261	-
sp|B6IDH3|RUS5_ARATH	15.5604923428483	3.63826320311717	-
sp|B6SFA4|MAA3_ARATH	4.49767144641769	2.01524616083442	-
sp|B7SY83|PS1_ARATH	45.1762079557518	0.770933095084307	-
sp|B7U179|ABAP1_ARATH	0.126950403729531	3.15135809043234	-
sp|B7ZWR6|OEP61_ARATH	53.7000207775918	49.6913717778902	-
sp|B8XCH5|QKY_ARATH	4.71530070995402	4.73379970665802	-
sp|B9DFA8|INVC_ARATH	37.4140975562891	71.0340458839084	-
sp|B9DFG3|ISE2_ARATH	3.33698204089054	1.0008605094077	-
sp|B9DFG5|PTI13_ARATH	103.283221319955	228.574900121487	-
sp|B9DFI7|PMT2_ARATH	223.904240634971	184.23948458313	-
sp|B9DFK5|RETIC_ARATH	18.3352654529366	11.5639964262646	-
sp|B9DFR3|PAE9_ARATH	40.7510795971796	320.572916134881	-
sp|B9DFS6|SNX2B_ARATH	150.037241436345	40.129096370441	-
sp|B9DFV2|PQT3L_ARATH	14.4360744812439	14.9047065049633	-
sp|B9DFX7|HMA8_ARATH	5.07801614918126	4.2468945939732	-
sp|B9DFZ0|NTH2_ARATH	3.53647553246552	2.15049758102464	-
sp|B9DG24|TAF7_ARATH	28.2736684877628	28.7679770744618	-
sp|B9DGD6|ACS_ARATH	121.400857509355	171.22829796083	-
sp|B9DGG8|DRM1_ARATH	0.544073158840849	0.148776562209252	-
sp|B9DGI8|BZP63_ARATH	5.83971857155845	10.3873090706096	-
sp|B9DGT7|TBA2_ARATH	3072.43553529016	3110.43101068278	-
sp|B9DGU7|TPK1_ARATH	5.69463239586755	55.5612834141462	-
sp|B9DHA6|RL40A_ARATH	2066.49867190931	5759.66820365889	-
sp|B9DHD3|HIS6A_ARATH	12.8582623206054	15.4186619016861	-
sp|B9DHD7|VAP22_ARATH	6.54701367805155	0.527480538741894	-
sp|B9DHQ0|TBA5_ARATH	677.878884371775	404.023042392253	-
sp|B9DHT4|ARIA_ARATH	147.534504905677	98.7064864548293	-
sp|B9DI20|SP13A_ARATH	0.0181357719613616	0	-
sp|C0LGD6|Y1570_ARATH	2.61155116243608	0.0270502840380459	-
sp|C0LGD7|Y1684_ARATH	19.2783255949274	14.5665779544877	-
sp|C0LGD8|Y1755_ARATH	0.0362715439227233	0.0270502840380459	-
sp|C0LGD9|Y1756_ARATH	0.0181357719613616	0.0676257100951146	-
sp|C0LGE0|Y1765_ARATH	18.3896727688207	2.17754786506269	-
sp|C0LGE4|Y1124_ARATH	8.48754127791724	14.4583768183355	-
sp|C0LGF4|FEI1_ARATH	2.52087230262927	6.07278876654129	-
sp|C0LGF5|Y1341_ARATH	0.725430878454465	10.9012644673325	-
sp|C0LGG3|Y5182_ARATH	0.21762926353634	0	-
sp|C0LGG4|Y1518_ARATH	0.181357719613616	0	-
sp|C0LGG6|Y5189_ARATH	0.380851211188594	0.0541005680760917	-
sp|C0LGG7|Y1534_ARATH	9.82958840305801	6.03221334048422	-
sp|C0LGG8|Y5343_ARATH	36.6161235899891	2.1234472969866	-
sp|C0LGG9|Y5344_ARATH	6.25684132666976	0.135251420190229	-
sp|C0LGH2|Y1561_ARATH	12.78571923276	4.17926888387808	-
sp|C0LGH3|Y5614_ARATH	15.6330354306937	4.47682200829659	-
sp|C0LGH8|Y1634_ARATH	3.88105519973139	1.2984136338262	-
sp|C0LGI2|Y1677_ARATH	0.544073158840849	3.04315695428016	-
sp|C0LGI5|Y1699_ARATH	0.253900807459063	2.32632442727194	-
sp|C0LGJ1|Y1743_ARATH	0.453394299034041	6.95192299777778	-
sp|C0LGJ9|Y2278_ARATH	0.0725430878454465	0.0135251420190229	-
sp|C0LGK4|Y2165_ARATH	3.79037633992458	19.3003776611457	-
sp|C0LGK9|Y2242_ARATH	0.362715439227233	0.500430254703848	-
sp|C0LGL4|Y2289_ARATH	0.943060141990805	0.175826846247298	-
sp|C0LGL9|FEI2_ARATH	6.32938441451521	2.51567641553826	-
sp|C0LGN2|Y3148_ARATH	19.6047694902319	7.38472754238652	-
sp|C0LGP2|MEE39_ARATH	0.0725430878454465	0.121726278171206	-
sp|C0LGP4|Y3475_ARATH	3.57274707638824	5.85638649423693	-
sp|C0LGP9|IMK3_ARATH	0.0544073158840849	7.54702924661479	-
sp|C0LGQ4|MDIS2_ARATH	185.311317901193	6.65436987335928	-
sp|C0LGQ5|GSO1_ARATH	7.36312341631282	3.15135809043234	-
sp|C0LGQ7|Y4245_ARATH	0.0906788598068082	0.0270502840380459	-
sp|C0LGQ9|Y4294_ARATH	0.652887790609019	19.0704502468223	-
sp|C0LGR3|Y4265_ARATH	3.01053814558603	1.01438565142672	-
sp|C0LGR6|Y4291_ARATH	1.05187477375897	0.216402272304367	-
sp|C0LGR9|Y4312_ARATH	108.597002504633	0.0541005680760917	-
sp|C0LGS2|Y4361_ARATH	11.534350967426	3.98991689561176	-
sp|C0LGS3|Y4372_ARATH	0.253900807459063	0.256977698361436	-
sp|C0LGT1|Y5129_ARATH	4.96920151741309	50.7869082814311	-
sp|C0LGT5|Y5169_ARATH	0.272036579420425	0.0541005680760917	-
sp|C0LGT6|EFR_ARATH	2.91985928577922	6.31624132288371	-
sp|C0LGU0|PRK1_ARATH	532.774572908921	0.202877130285344	-
sp|C0LGU1|Y5374_ARATH	1.50526907279302	1.39308962795936	-
sp|C0LGU5|Y5457_ARATH	0.616616246686296	4.57149800242975	-
sp|C0LGU7|MDIS1_ARATH	240.552879295501	4.66617399656291	-
sp|C0LGV0|Y5487_ARATH	6.07548360705615	0.838558805179421	-
sp|C0LGV1|RCH1_ARATH	0.21762926353634	3.67883862917424	-
sp|C0LGW2|PAM74_ARATH	0.10881463176817	0.0811508521141376	-
sp|C0LGW6|ERL1_ARATH	1.84984874005889	6.30271618086468	-
sp|C0LGX1|Y5524_ARATH	0.507801614918126	12.0373763969304	-
sp|C0LGX3|HSL2_ARATH	22.1256417928612	1.1225867875789	-
sp|C0LU16|MED21_ARATH	16.2133801334573	7.99335893324255	-
sp|C0SUT9|JMJ16_ARATH	79.1807803833049	12.7271586399006	-
sp|C0SUU6|STKLA_ARATH	0.471530070995402	0	-
sp|C0SUW7|ARID6_ARATH	3.42766090069735	0.0270502840380459	-
sp|C0SV51|CB60C_ARATH	3.17376009323829	5.50473280174233	-
sp|C0SVG5|RVE5_ARATH	13.4748785672917	0.541005680760917	-
sp|C0SVM5|BBX19_ARATH	0.0725430878454465	68.6400957465413	-
sp|C0SVS4|PHLB_ARATH	0.199493491574978	0.0811508521141376	-
sp|C0SVV6|CB60A_ARATH	3.77224056796322	0.0946759941331605	-
sp|C0Z274|CCZ1B_ARATH	8.70517054145358	8.83191773842197	-
sp|C0Z2L5|BZP44_ARATH	43.4170380754998	0.0541005680760917	-
sp|C0Z361|CPNB3_ARATH	87.5413712574926	73.3062697431043	-
sp|C4B8C4|EPFL3_ARATH	0.0725430878454465	0	-
sp|C5H8J1|EME1B_ARATH	3.5908828483496	1.58244161622568	-
sp|D0EL35|CTC1_ARATH	2.37578612693837	0	-
sp|D1KF50|SRS2L_ARATH	8.46940550595588	1.98819587679637	-
sp|D2WL32|GLGB3_ARATH	0.417122755111318	0.459854828646779	-
sp|D7SFH9|LRL26_ARATH	2.21256417928612	53.8165400936922	-
sp|D8WUA4|SECA2_ARATH	6.12989092294023	5.896961920294	-
sp|E0X9N4|C3H69_ARATH	22.8510726713157	10.5901862008949	-
sp|E3VNM4|TGA10_ARATH	1.39645444102485	3.62473806109814	-
sp|F2Y4A3|SPHK2_ARATH	21.2551247387158	16.9199526657977	-
sp|F4HNU6|NRDC_ARATH	247.317522237089	22.0054060649503	-
sp|F4HP88|SFH4_ARATH	61.081279965866	53.0320818565889	-
sp|F4HPA7|MD10B_ARATH	59.9749978762229	10.9418398933895	-
sp|F4HPF1|SBT34_ARATH	1.84984874005889	103.12920789505	PI
sp|F4HPH1|DTX22_ARATH	0.10881463176817	0.0676257100951146	-
sp|F4HPN2|IRE4_ARATH	11.3711290197737	0.78445823710333	-
sp|F4HPP7|UBC39_ARATH	0.761702422377189	0.662731958932123	-
sp|F4HPR5|DRP5A_ARATH	18.8249312958934	23.5337471130999	-
sp|F4HPY8|ALKR6_ARATH	32.5718464426055	312.187328083087	-
sp|F4HPZ9|LIG6_ARATH	18.4259443127434	8.41263833583226	-
sp|F4HQ05|DTX8_ARATH	0.398986983149956	0.189351988266321	-
sp|F4HQ17|LRL14_ARATH	0.761702422377189	39.3852135593948	-
sp|F4HQ20|LRL25_ARATH	1.75916988025208	5.92401220433204	-
sp|F4HQ22|LRL24_ARATH	0.10881463176817	0.0676257100951146	-
sp|F4HQ23|LRL27_ARATH	1.45086175690893	0.473379970665802	-
sp|F4HQA1|PAF1_ARATH	10.7726485450488	24.8997864570212	-
sp|F4HQD4|HSP7P_ARATH	156.49357625459	438.011724286057	-
sp|F4HQX1|JAL3_ARATH	1.86798451202025	0.135251420190229	-
sp|F4HR03|TA11B_ARATH	5.20496655291079	0	-
sp|F4HR11|KN6_ARATH	6.56514945001291	0.216402272304367	-
sp|F4HRC1|THO5A_ARATH	3.7359690240405	1.06848621950281	-
sp|F4HRI2|HEI10_ARATH	1.37831866906348	0	-
sp|F4HRJ4|M3K3A_ARATH	1.84984874005889	5.1936545353048	-
sp|F4HRT5|CRWN1_ARATH	19.1513751911979	3.16488323245136	-
sp|F4HRV8|ASY1_ARATH	2.61155116243608	0	-
sp|F4HSD4|OBGM_ARATH	0.21762926353634	19.6249810696023	-
sp|F4HSD5|TRM32_ARATH	8.36059087418771	0	-
sp|F4HSQ2|SBT51_ARATH	428.20371177971	85.3571712820537	PI
sp|F4HSX9|KLCR3_ARATH	26.478227063588	7.33062697431043	PI
sp|F4HT21|IAN9_ARATH	68.7889830494447	27.0638091800649	PI
sp|F4HT41|SAMC2_ARATH	2.08561377555659	8.26386177362301	-
sp|F4HT49|PABP1_ARATH	3.40952512873599	0.676257100951146	-
sp|F4HTM3|GCS1_ARATH	32.0277732837646	14.728879658716	-
sp|F4HTQ1|MPRO1_ARATH	0.652887790609019	1.32546391786425	P
sp|F4HTT6|CP26B_ARATH	0.0362715439227233	2.19107300708171	-
sp|F4HUC4|ATCA5_ARATH	0.489665842956764	0.148776562209252	-
sp|F4HUK6|AAE1_ARATH	92.927695530017	14.742404800735	-
sp|F4HV09|BBE14_ARATH	441.13451718816	0.852083947198444	-
sp|F4HV65|DRMH4_ARATH	38.9556381730048	0.148776562209252	-
sp|F4HVA6|TAF6B_ARATH	3.10121700539284	6.35681674894077	-
sp|F4HVG8|CSK_ARATH	0.924924370029443	4.2468945939732	-
sp|F4HVJ3|POD1_ARATH	13.6018289710212	25.8059709722957	-
sp|F4HVM3|WTR10_ARATH	0.435258527072679	0.0811508521141376	-
sp|F4HVS0|BTSL2_ARATH	2.15815686340203	11.0500410295417	-
sp|F4HVS6|MYOB6_ARATH	373.016557701286	2.33984956929097	-
sp|F4HVW5|VAD1_ARATH	7.05481529296968	4.59854828646779	-
sp|F4HVX7|CERL1_ARATH	0.126950403729531	0.0676257100951146	-
sp|F4HVY0|CER1_ARATH	0.435258527072679	0.175826846247298	-
sp|F4HW02|GAT1_ARATH	6.72837139766517	163.261989311626	-
sp|F4HW04|DPOE1_ARATH	20.6385084920295	6.27566589682664	-
sp|F4HW17|TMN5_ARATH	0.308308123343148	2.13697243900562	-
sp|F4HW51|CHR20_ARATH	26.2243262561289	8.92659373255513	-
sp|F4HW65|STIL1_ARATH	0.308308123343148	13.3628403147946	-
sp|F4HWB6|PILS1_ARATH	25.8978823608244	3.7194140552313	-
sp|F4HWE6|SEC5B_ARATH	58.1976922240095	27.7941668490921	-
sp|F4HWF9|NSRB_ARATH	3.42766090069735	1.32546391786425	-
sp|F4HWL4|SYYC2_ARATH	7.10922260885376	14.7965053688111	-
sp|F4HWY6|MYO11_ARATH	320.023832030187	67.1658552664678	-
sp|F4HX15|LPAI_ARATH	240.534743523539	30.0122901402119	-
sp|F4HX80|ALT4_ARATH	0.0544073158840849	0.568055964798963	-
sp|F4HXP9|MYO9_ARATH	172.380512492742	35.1247938234025	-
sp|F4HXQ7|MYOB1_ARATH	40.9687088607159	1.40661476997838	-
sp|F4HXV6|NU155_ARATH	17.9906857856707	70.817643611604	-
sp|F4HXY7|PSS1_ARATH	21.3095320545999	44.4571418165284	-
sp|F4HY56|RLT1_ARATH	62.4777344068908	14.755929942754	-
sp|F4HY61|NAC10_ARATH	0.10881463176817	0.175826846247298	-
sp|F4HYF3|DCYD1_ARATH	77.1858454675551	22.397635183502	-
sp|F4HYG2|IRE3_ARATH	4.75157225387675	10.008605094077	-
sp|F4HYJ7|DEXH3_ARATH	10.7363770011261	10.1709067983052	-
sp|F4HYR3|CSCL6_ARATH	2.82918042597241	18.4888691400043	-
sp|F4HYR6|SBT24_ARATH	0.272036579420425	0.676257100951146	PI
sp|F4HZB2|BCHA1_ARATH	126.569552518343	131.207402726541	-
sp|F4HZB5|NET1D_ARATH	0.943060141990805	0.378703976532642	-
sp|F4HZC3|GUX5_ARATH	0.598480474724934	0	-
sp|F4HZF0|KN14H_ARATH	750.295021813492	15.2293099134198	-
sp|F4HZH9|DTX11_ARATH	0.145086175690893	2.82675468197579	-
sp|F4HZQ7|WTR5_ARATH	0.525937386879487	0.351653692494596	-
sp|F4HZZ5|RMR5_ARATH	2.73850156616561	0.581581106817986	-
sp|F4I037|TBL7_ARATH	18.7705239800093	6.45149274307394	-
sp|F4I096|MED13_ARATH	13.2028419878713	13.6739185812322	-
sp|F4I0K2|SCKL2_ARATH	0.10881463176817	0.0946759941331605	-
sp|F4I0K9|MES15_ARATH	0.181357719613616	14.5260025284306	-
sp|F4I0P8|VP35B_ARATH	73.0871610042874	84.8973164534069	-
sp|F4I107|PAE1_ARATH	0.435258527072679	14.174348835936	-
sp|F4I111|MCU6_ARATH	4.13495600719045	6.78962129354951	-
sp|F4I114|Y1960_ARATH	174.339175864569	11.1582421656939	-
sp|F4I116|SYLC_ARATH	72.5974951613306	83.206673701029	-
sp|F4I131|NET2B_ARATH	491.551963240746	0.0541005680760917	-
sp|F4I169|MD15B_ARATH	5.83971857155845	0.135251420190229	-
sp|F4I171|MD15A_ARATH	195.558029059362	44.4300915324903	-
sp|F4I1A6|TPPC_ARATH	0.0362715439227233	5.03135283107653	-
sp|F4I1G5|CRIM2_ARATH	37.1057894329459	17.4880086305966	-
sp|F4I1L3|ACC2_ARATH	6.20243401078568	50.6381317192218	-
sp|F4I1N8|ATG1T_ARATH	26.478227063588	9.73810225369651	-
sp|F4I1S7|ELP2_ARATH	2.04934223163386	3.70588891321228	-
sp|F4I1T7|NP214_ARATH	1.83171296809753	1.89351988266321	-
sp|F4I1T9|KN14T_ARATH	0.0725430878454465	0.22992741432339	-
sp|F4I1X0|HIP41_ARATH	0.326443895304509	0.0270502840380459	-
sp|F4I214|TET10_ARATH	0.235765035497701	0.730357669027238	-
sp|F4I241|BUB33_ARATH	1.30577558121804	0	-
sp|F4I248|CSCLB_ARATH	4.24377063895862	12.7136334978815	-
sp|F4I274|PHL8_ARATH	0.10881463176817	0.365178834513619	-
sp|F4I2H2|CHR9_ARATH	13.5836931990599	2.7726541138997	-
sp|F4I2H7|TPX2_ARATH	23.1956523385815	3.09725752235625	-
sp|F4I2J8|CATIN_ARATH	23.0142946189679	28.1052451155296	-
sp|F4I2S4|CCZ1A_ARATH	3.8266478838473	1.89351988266321	-
sp|F4I2X9|INVD_ARATH	93.2904109692442	209.139271040151	-
sp|F4I2Y3|RMR3_ARATH	5.74903971175164	4.28747002003027	-
sp|F4I340|SEI2_ARATH	0.979331685913528	0	-
sp|F4I366|NRPA2_ARATH	5.07801614918126	8.60199032409858	-
sp|F4I3B3|RB47A_ARATH	18.0995004174389	23.1279928525292	-
sp|F4I3V3|LRL15_ARATH	0.0362715439227233	0.838558805179421	-
sp|F4I3Z5|SKI3_ARATH	5.00547306133581	1.33898905988327	-
sp|F4I443|BARD1_ARATH	0.308308123343148	0.338128550475573	-
sp|F4I460|MYO8_ARATH	25.6621173253267	21.0315958395806	-
sp|F4I4B6|EX84A_ARATH	188.339991818741	16.7711761035884	-
sp|F4I4F2|RHS3_ARATH	23.0505661628906	2.35337471130999	-
sp|F4I4K5|LPR1_ARATH	1.48713330083165	83.4771765414095	-
sp|F4I4K7|FRO3_ARATH	0.0906788598068082	0	-
sp|F4I4P3|MED23_ARATH	11.0990924403533	69.1675762852832	-
sp|F4I4P8|PXGL_ARATH	0.0725430878454465	0	-
sp|F4I4Q3|DTX32_ARATH	2.12188531947931	1.66359246833982	-
sp|F4I4W2|HCS2_ARATH	0.0906788598068082	5.45063223366624	-
sp|F4I507|MYO3_ARATH	18.6617093482411	15.6891647420666	-
sp|F4I532|PRFB2_ARATH	2.35765035497701	5.93753734635106	-
sp|F4I562|AP3M_ARATH	53.9901931289736	29.7417872998314	-
sp|F4I594|RLM1A_ARATH	3.24630318108373	0	-
sp|F4I5D5|WTR11_ARATH	0.0362715439227233	0	-
sp|F4I5N6|RIC3_ARATH	0.126950403729531	0.0135251420190229	-
sp|F4I5Q2|FBT8_ARATH	15.3065915353892	0.297553124418504	-
sp|F4I5Q6|MYO7_ARATH	22.9780230750452	9.83277824782967	-
sp|F4I6E6|PRIH_ARATH	0.507801614918126	2.2992741432339	-
sp|F4I6G4|JMJ18_ARATH	71.3098553520739	4.80142541675314	-
sp|F4I6M1|POLIA_ARATH	2.14002109144067	4.31452030406831	-
sp|F4I6M4|TORL1_ARATH	3.95359828757684	9.06184515274536	-
sp|F4I6V0|RAY1_ARATH	1.10628208964306	11.9156501187592	-
sp|F4I718|CSI3_ARATH	2.79290888204969	34.6108384266797	-
sp|F4I7I0|ALAT1_ARATH	51.0703338431944	83.9640816540943	-
sp|F4I7L1|TRB4_ARATH	9.64823068344439	3.40833578879378	-
sp|F4I7Y2|VP53B_ARATH	0.0906788598068082	0.419279402589711	-
sp|F4I839|PAE2_ARATH	27.1855221700811	66.5572238756118	-
sp|F4I893|ILA_ARATH	14.4723460251666	71.0610961679464	-
sp|F4I8B9|Y1501_ARATH	3.84478365580867	0.0405754260570688	-
sp|F4I8H8|GDPD4_ARATH	12.2597818458805	0.973810225369651	-
sp|F4I8K2|RBL8_ARATH	0.0362715439227233	0	P
sp|F4I8Q7|KMS2_ARATH	47.0441924677721	14.4854271023736	P
sp|F4I8S3|CLSY3_ARATH	57.1639532222119	76.1330244250801	-
sp|F4I8U2|APS2L_ARATH	0.0362715439227233	0.716832527008215	-
sp|F4I8W1|DUF2_ARATH	0.0181357719613616	0	-
sp|F4I8X6|TAUE1_ARATH	0.199493491574978	0.459854828646779	-
sp|F4I8X8|OST3A_ARATH	5.47700313233121	4.77437513271509	-
sp|F4I907|GLYR2_ARATH	5.3863242725244	9.83277824782967	-
sp|F4I933|STR8_ARATH	89.6088492610878	0.162301704228275	-
sp|F4I9E1|NFD4_ARATH	5.73090393979028	0.0676257100951146	-
sp|F4I9Q5|DEXH7_ARATH	60.5190710350638	11.1176667396368	-
sp|F4I9T0|BCHB_ARATH	47.4613152228834	22.5328866036922	-
sp|F4IA73|GSTUL_ARATH	1.34204712514076	0.703307384989192	-
sp|F4IAE9|Y1591_ARATH	476.535544056738	97.1510951226417	-
sp|F4IAG2|SSY3_ARATH	9.63009491148303	44.7411697989278	-
sp|F4IAR2|KN14O_ARATH	157.03764941343	40.8188786134112	-
sp|F4IAT2|THOC2_ARATH	43.7434819708043	26.2793509429615	-
sp|F4IAT8|LPXC1_ARATH	16.2859232213027	1.71769303641591	-
sp|F4IB81|LYK3_ARATH	2.15815686340203	5.73466021606572	-
sp|F4IBB2|PGML2_ARATH	113.783833285583	91.7139880309945	-
sp|F4IBD7|CSCLA_ARATH	44.9223071482928	69.62743111393	-
sp|F4IBE4|DRL10_ARATH	0.652887790609019	0.148776562209252	-
sp|F4IBJ3|EXB6L_ARATH	491.733320960359	0.0946759941331605	-
sp|F4IBQ9|KN14Q_ARATH	3.30071049696782	1.9476204507393	-
sp|F4IC29|HIP28_ARATH	0.0544073158840849	0.0270502840380459	-
sp|F4ICA0|KN8A_ARATH	0.21762926353634	2.16402272304367	-
sp|F4ICD9|SC31A_ARATH	5.45886736036985	16.7711761035884	-
sp|F4ICF4|RBL10_ARATH	12.9308054084508	0.770933095084307	P
sp|F4ICK8|IWS1_ARATH	109.521926874663	107.132649932681	P
sp|F4ID16|NU98B_ARATH	8.25177624241954	17.8937628911673	-
sp|F4IDI6|BRG2_ARATH	4.78784379779947	44.4977172425854	-
sp|F4IDQ5|JASON_ARATH	0.525937386879487	0.22992741432339	-
sp|F4IDQ6|NIH_ARATH	1.95866337182706	2.39395013736706	-
sp|F4IDU4|MBOA1_ARATH	122.289510335462	63.8792457558453	-
sp|F4IDW9|PTD_ARATH	0.0181357719613616	0	-
sp|F4IDY5|BTSL1_ARATH	1.14255363356578	4.30099516204929	-
sp|F4IDY7|DDR4_ARATH	19.6954483500387	21.7619535086079	-
sp|F4IE65|MES13_ARATH	0.0181357719613616	2.55625184159533	-
sp|F4IE66|PRP22_ARATH	2.68409425028152	3.98991689561176	-
sp|F4IED2|NAC13_ARATH	0.435258527072679	1.58244161622568	-
sp|F4IEM5|GCR2_ARATH	1.48713330083165	2.58330212563338	-
sp|F4IEY4|TRB5_ARATH	0.471530070995402	0.270502840380459	-
sp|F4IF36|FGT1_ARATH	48.3681038209515	14.3366505401643	-
sp|F4IF99|LPXB_ARATH	0.417122755111318	2.25869871717683	-
sp|F4IFC5|SYTM2_ARATH	0.380851211188594	3.04315695428016	-
sp|F4IFD0|MAIL2_ARATH	5.94853320332662	0	-
sp|F4IFF3|MCM9_ARATH	0.797973966299912	10.5901862008949	-
sp|F4IFN6|DPOE2_ARATH	4.38885681464952	2.28574900121487	-
sp|F4IG09|SBT41_ARATH	0.0544073158840849	0	PI
sp|F4IG73|BCHC2_ARATH	426.644035391032	112.136952479719	-
sp|F4IGA5|NU133_ARATH	7.41753073219691	4.69322428060095	-
sp|F4IGL2|KN7E_ARATH	419.498541238256	0.703307384989192	-
sp|F4IGZ2|SMXL8_ARATH	0.652887790609019	0	-
sp|F4IH21|TBL33_ARATH	2.35765035497701	0.0405754260570688	-
sp|F4IH25|BOP1_ARATH	3.1193527773542	29.4171838913749	-
sp|F4IH31|CAN2_ARATH	2.08561377555659	1.31193877584522	-
sp|F4IHJ0|SFH8_ARATH	230.81396975225	193.964061694808	-
sp|F4IHL3|MTEF2_ARATH	0.163221947652255	1.0008605094077	-
sp|F4IHR4|ATCA2_ARATH	0.834245510222635	0.676257100951146	-
sp|F4IHS2|SYD_ARATH	59.5034678052275	20.6799421470861	-
sp|F4IHU9|DTX15_ARATH	1.59594793259982	15.2834104814959	-
sp|F4IHY7|PTA12_ARATH	0.88865282610672	3.35423522071769	-
sp|F4IIM1|CSI1_ARATH	11.8426590907691	228.547849837449	-
sp|F4IIS5|KN5A_ARATH	2.37578612693837	9.17004628889754	-
sp|F4IIU4|AIR9_ARATH	6.25684132666976	18.313042293757	-
sp|F4IIZ9|SCAB2_ARATH	0.0181357719613616	0.0946759941331605	-
sp|F4IJ77|AATP4_ARATH	19.7135841220001	4.8961014108863	-
sp|F4IJK1|NET2D_ARATH	382.91868919219	0.0811508521141376	-
sp|F4IJK6|KN14R_ARATH	12.8582623206054	3.19193351648941	-
sp|F4IJV4|DEAH6_ARATH	5.78531125567436	3.81409004936446	-
sp|F4IJZ6|SSL1_ARATH	0.0181357719613616	0	-
sp|F4IK01|AUG1_ARATH	3.13748854931556	4.70674942261998	-
sp|F4IK45|C70B2_ARATH	0.10881463176817	3.66531348715521	-
sp|F4IK92|TORL2_ARATH	10.5550192815125	9.45407427129702	-
sp|F4IKF6|SPNS3_ARATH	15.397270395196	5.04487797309555	-
sp|F4IKM1|TRNHB_ARATH	102.213210774234	0.270502840380459	-
sp|F4IL57|KN14I_ARATH	1862.45310157203	78.4322985683139	-
sp|F4ILF8|P4H13_ARATH	0.362715439227233	9.29177256706875	-
sp|F4ILR7|DEXH1_ARATH	77.1495739236324	31.4730054782663	-
sp|F4ILY9|ANTL1_ARATH	23.7034539534997	68.8023974507696	-
sp|F4IM84|DEXH5_ARATH	4.42512835857224	2.13697243900562	-
sp|F4IME1|MSL7_ARATH	5.74903971175164	95.2846255240165	-
sp|F4IME2|MSL8_ARATH	52.0496655291079	207.610929992002	-
sp|F4IMK4|MES19_ARATH	3.15562432127692	0	-
sp|F4IMQ0|FLX_ARATH	4.38885681464952	0	-
sp|F4IN23|BZP34_ARATH	214.872626198213	2.24517357515781	-
sp|F4IN58|PIEZO_ARATH	86.6164468874632	35.408821805802	-
sp|F4IN69|MD33B_ARATH	60.2833059995661	26.9961834699698	-
sp|F4IN78|HUAL2_ARATH	5.11428769310398	0.365178834513619	-
sp|F4INA9|RECG_ARATH	20.6566442639909	18.4212434299092	-
sp|F4INN2|GGP4_ARATH	0.21762926353634	2.28574900121487	-
sp|F4INP9|QWRF4_ARATH	11.080956668392	0.743882811046261	-
sp|F4INW9|MYOB4_ARATH	40.8417584569864	0.0811508521141376	-
sp|F4INY4|HVT1_ARATH	8.39686241811044	12.1996781011587	-
sp|F4IP06|SWC2_ARATH	2.70223002224288	10.4955102067618	-
sp|F4IP13|SHGR6_ARATH	13.892001322403	15.91909215639	-
sp|F4IP69|MIP3_ARATH	112.242292668867	13.6603934392132	-
sp|F4IPE3|IDD15_ARATH	0.689159334531742	0	-
sp|F4IPI4|STR17_ARATH	0.580344702763572	0	-
sp|F4IPK2|TAF14_ARATH	1.25136826533395	10.1979570823433	-
sp|F4IPM3|CB60E_ARATH	0.67102356257038	4.34157058810636	-
sp|F4IPY2|SYCM_ARATH	18.8974743837388	10.0762308041721	-
sp|F4IQG2|AATP2_ARATH	0.979331685913528	2.85380496601384	-
sp|F4IQJ2|ELP5_ARATH	1.83171296809753	0.865609089217467	-
sp|F4IQJ4|GASAB_ARATH	0.761702422377189	16.0408184345612	-
sp|F4IQJ6|LCV3_ARATH	85.002363182902	15.0399579251535	-
sp|F4IQK5|VCL21_ARATH	5.09615192114262	0.527480538741894	-
sp|F4IQV7|SCY2_ARATH	0.0362715439227233	4.11164317378297	-
sp|F4IQX1|WTR12_ARATH	0.0362715439227233	0.135251420190229	-
sp|F4IR05|CERL2_ARATH	0.235765035497701	0.297553124418504	-
sp|F4IRB4|MYB88_ARATH	1.63221947652255	0	-
sp|F4IRQ5|THG1_ARATH	7.99787543496048	2.79970439793775	-
sp|F4IRR2|SAD2_ARATH	49.2023493311741	57.211350740467	-
sp|F4IRU3|MYO12_ARATH	11.8789306346919	11.3475941539602	-
sp|F4IRW0|ATG1C_ARATH	33.6962643042099	16.5953492573411	-
sp|F4ISQ7|TOP3B_ARATH	9.21297215637171	12.2673038112538	-
sp|F4ISV6|THG2_ARATH	3.88105519973139	1.9476204507393	-
sp|F4ISY0|Y2837_ARATH	0.235765035497701	0	-
sp|F4ITL6|RTE1_ARATH	1.84984874005889	25.981797818543	-
sp|F4IUE7|COV1_ARATH	48.1504745574151	30.8778992294293	-
sp|F4IUG9|MYO13_ARATH	8.01601120692184	3.69236377119326	-
sp|F4IUX6|RENT2_ARATH	71.4730772997262	40.9406048915824	-
sp|F4IUY8|SAC3A_ARATH	9.82958840305801	16.4330475531129	-
sp|F4IV16|TPK2_ARATH	2.0312064596725	28.5245245181193	-
sp|F4IV45|CHR10_ARATH	7.63515999573325	2.51567641553826	-
sp|F4IV66|RNE_ARATH	0.362715439227233	1.05496107748379	-
sp|F4IV99|CHR5_ARATH	158.851226609567	30.5803461050108	-
sp|F4IVI0|BUB1_ARATH	8.83212094518312	0.581581106817986	-
sp|F4IVL6|GRV2_ARATH	59.1407523660003	109.147896093515	-
sp|F4IVR7|MYO10_ARATH	4.95106574545173	3.62473806109814	-
sp|F4IVU1|ARC2B_ARATH	0.21762926353634	0	-
sp|F4IVV0|RIC1_ARATH	11.6794371431169	0.0135251420190229	-
sp|F4IW10|EFGM2_ARATH	50.2904956488558	33.7046539114051	-
sp|F4IW47|TKTC2_ARATH	41.6034608793636	654.549248010614	-
sp|F4IWA8|TBL41_ARATH	0.181357719613616	1.35251420190229	-
sp|F4IXE4|TTL2_ARATH	10.9358704927011	44.5112423846044	-
sp|F4IXE7|IDM1_ARATH	5.80344702763572	4.11164317378297	-
sp|F4IXJ7|MED6_ARATH	15.9594793259982	24.2370544980891	-
sp|F4IXN6|PUX6_ARATH	0.0362715439227233	0	-
sp|F4IXW2|BIG5_ARATH	92.9095597580557	223.245994165992	-
sp|F4IY03|DIOX1_ARATH	0.380851211188594	2.62387755169045	-
sp|F4IY62|UGPA3_ARATH	3.93546251561547	2.96200610216602	-
sp|F4IYF8|SYHC_ARATH	50.2723598768944	25.386691569706	-
sp|F4IYM4|DEX1_ARATH	167.68334755475	97.3810225369651	-
sp|F4IZ82|ARL8D_ARATH	0.834245510222635	0	-
sp|F4IZC4|BASS4_ARATH	3.33698204089054	9.76515253773455	-
sp|F4IZC5|CAN1_ARATH	1.68662679240663	0.87913423123649	-
sp|F4IZM8|HUAL3_ARATH	9.21297215637171	4.00344203763079	-
sp|F4IZR5|XPO1B_ARATH	4.84225111368356	17.3662823524254	-
sp|F4J0A8|P4H6_ARATH	12.2416460739191	13.0923374744142	-
sp|F4J0B7|AATP8_ARATH	0.507801614918126	2.38042499534803	-
sp|F4J0C0|AATPA_ARATH	0.0906788598068082	0.284027982399481	-
sp|F4J0W4|MIRO2_ARATH	13.8375940065189	17.6638354768439	-
sp|F4J117|LSF1_ARATH	2.82918042597241	8.62904060813663	-
sp|F4J1G1|ROGFD_ARATH	26.6958563271243	0.148776562209252	-
sp|F4J1H7|RNZ4_ARATH	9.30365101617852	3.13783294841332	-
sp|F4J1U4|KN12E_ARATH	4.24377063895862	3.09725752235625	-
sp|F4J220|LPPE1_ARATH	0.0181357719613616	0	-
sp|F4J264|PRFB3_ARATH	0.0725430878454465	0.0811508521141376	-
sp|F4J270|BG3_ARATH	1.17882517748851	1.58244161622568	-
sp|F4J284|NU93B_ARATH	29.5250367530967	3.0702072383182	-
sp|F4J2K2|FPGS2_ARATH	6.52887790609019	6.47854302711198	-
sp|F4J2K4|KN7O_ARATH	53.0834045309055	2.10992215496758	-
sp|F4J2M6|KN14L_ARATH	11.4436721076192	4.85552598482923	-
sp|F4J2U9|CFM3A_ARATH	0.979331685913528	3.39481064677475	-
sp|F4J2Z7|SDR4_ARATH	21.817333669518	0.311078266437527	-
sp|F4J300|SDR5_ARATH	9.88399571894209	0.243452556342413	-
sp|F4J339|RPP1_ARATH	0.199493491574978	0.0270502840380459	-
sp|F4J394|KN7G_ARATH	192.873934809081	0.987335367388674	-
sp|F4J3D9|IDE2_ARATH	14.4360744812439	8.57494004006053	-
sp|F4J3G5|CTPA3_ARATH	1.70476256436799	2.65092783572849	P
sp|F4J3N2|FTSI5_ARATH	0.417122755111318	20.2336124604583	P
sp|F4J3P7|PHLD_ARATH	15.0889622718529	4.27394487801124	P
sp|F4J3S1|SGO1_ARATH	0.852381282183997	0	P
sp|F4J3T8|MYTM1_ARATH	42.2382128980112	23.033316858396	-
sp|F4J424|RIC5_ARATH	56.8919166427914	1.67711761035884	-
sp|F4J469|TI22L_ARATH	0.453394299034041	2.98905638620407	-
sp|F4J4C8|EVN_ARATH	125.916664727734	71.3315990083269	-
sp|F4J4N3|DIR17_ARATH	0.489665842956764	1.66359246833982	-
sp|F4J4Y0|P24D6_ARATH	0.580344702763572	2.55625184159533	-
sp|F4J4Y5|MD26A_ARATH	2.59341539047471	1.10906164555988	-
sp|F4J5M9|CLC3_ARATH	18.7886597519707	12.1861529591397	-
sp|F4J5S1|CLU_ARATH	46.989785151888	29.1061056249373	-
sp|F4J6F6|IREH1_ARATH	34.0408439714758	37.4781685347125	-
sp|F4J6T7|XYL2_ARATH	0.0906788598068082	11.793923840588	-
sp|F4J738|SAD2H_ARATH	30.1779245437058	21.9513054968742	-
sp|F4J7A7|PPD7_ARATH	0.181357719613616	1.16316221363597	-
sp|F4J7S8|SFH9_ARATH	107.853435854218	16.6629749674362	-
sp|F4J7T2|EAF1B_ARATH	19.3508686827729	4.5444477183917	-
sp|F4J7T3|EAF1A_ARATH	5.18683078094943	0.933234799312582	-
sp|F4J8D3|TPLAT_ARATH	73.8669991986259	202.444325740735	-
sp|F4J8K6|RRP5_ARATH	4.33444949876543	13.9173711375746	-
sp|F4J8L3|KN7K_ARATH	0.634752018647657	8.4937891879464	-
sp|F4J8V5|AT13B_ARATH	3.80851211188594	12.402555231444	-
sp|F4J9A3|WTR26_ARATH	0.0181357719613616	0.392229118551665	-
sp|F4J9M5|CHR12_ARATH	189.083558469156	15.2969356235149	-
sp|F4J9Q6|FKB43_ARATH	0.707295106493104	0.527480538741894	-
sp|F4JA91|SBT45_ARATH	5.54954622017666	11.1176667396368	PI
sp|F4JAA5|SKI2_ARATH	9.08602175264218	10.5360856328189	-
sp|F4JAU2|SAC3B_ARATH	5.60395353606074	7.8445823710333	-
sp|F4JAU3|P4H2_ARATH	35.908828483496	33.7046539114051	-
sp|F4JBM4|RBL4_ARATH	42.6009283372385	8.10156006939473	P
sp|F4JBP3|ATG1B_ARATH	8.26991201438091	9.1429960048595	-
sp|F4JC97|PSME4_ARATH	77.330931643246	19.4085787972979	-
sp|F4JCC1|PR35B_ARATH	4.82411534172219	11.3340690119412	-
sp|F4JCQ3|DG783_ARATH	1.90425605594297	4.57149800242975	-
sp|F4JCU0|SUA_ARATH	39.3546251561547	50.4082043048984	-
sp|F4JCU3|MVD2_ARATH	19.8042629818069	29.2548821871466	-
sp|F4JCX9|LNK2_ARATH	0.235765035497701	0.405754260570688	-
sp|F4JCY2|CSCL8_ARATH	6.78277871354925	0.0270502840380459	-
sp|F4JD14|BCHC1_ARATH	44.0517900941474	11.198817591751	-
sp|F4JDF3|DIR8_ARATH	407.873511411023	11.0770913135798	-
sp|F4JDI6|KN12F_ARATH	13.9826801822098	0.0135251420190229	-
sp|F4JEI8|NAP1D_ARATH	0.0725430878454465	1.28488849180718	-
sp|F4JEP5|MSH5_ARATH	24.5195636917609	0.148776562209252	-
sp|F4JEQ1|GPDL5_ARATH	72.7425813370215	237.285091581738	-
sp|F4JEQ2|PBL23_ARATH	215.289748953324	1.69064275237787	-
sp|F4JET1|NSE4B_ARATH	2.61155116243608	1.71769303641591	-
sp|F4JF21|PTA10_ARATH	1.0881463176817	0.256977698361436	-
sp|F4JFJ3|Y3206_ARATH	0.0544073158840849	1.81236903054907	-
sp|F4JFN3|HS906_ARATH	50.4174460525853	29.8364632939646	-
sp|F4JGB7|EBSL_ARATH	0.163221947652255	0.351653692494596	-
sp|F4JGP4|KN14D_ARATH	19.5322264023865	20.8557689933333	-
sp|F4JGP6|LPXD1_ARATH	0.0181357719613616	2.25869871717683	-
sp|F4JGR5|PFPB2_ARATH	11.8063875468464	10.1844319403243	-
sp|F4JGZ1|MED16_ARATH	50.2904956488558	79.7307122021401	-
sp|F4JH46|DTX34_ARATH	477.170296075386	18.5835451341375	-
sp|F4JH53|FDM2_ARATH	1.16068940552714	1.6500673263208	-
sp|F4JHA2|RSH1C_ARATH	31.9189586519965	11.6857227044358	-
sp|F4JHH5|SC15B_ARATH	2.75663733812697	51.8148190748768	-
sp|F4JHI7|SR34B_ARATH	30.5043684390103	29.1737313350324	-
sp|F4JHT3|BCHA2_ARATH	34.0227081995144	27.6183400028448	-
sp|F4JI44|NDX_ARATH	1.59594793259982	0.852083947198444	-
sp|F4JI46|RGAP2_ARATH	7.38125918827418	12.4701809415391	-
sp|F4JIF5|TCX2_ARATH	7.3268518723901	15.7838407361998	-
sp|F4JIK2|ATCA4_ARATH	8.59635590968541	0.270502840380459	-
sp|F4JIN3|DNJ29_ARATH	3.64529016423369	28.308122245815	-
sp|F4JIP6|LPXD2_ARATH	0.0181357719613616	5.18012939328578	-
sp|F4JIU4|MYO4_ARATH	16.9569467838731	2.4210004214051	-
sp|F4JJ23|NEN4_ARATH	0.21762926353634	0.608631390856032	-
sp|F4JJE0|CCT2_ARATH	170.276762945224	626.254650906818	-
sp|F4JJE5|PSA4B_ARATH	7.67143153965597	70.4930402031475	P
sp|F4JJH4|SBT31_ARATH	11.4074005636965	9.90040395792478	PI
sp|F4JJH5|SBT3C_ARATH	854.521303275438	144.407941337108	PI
sp|F4JJJ3|NDB3_ARATH	65.0167424814815	41.9414654009901	-
sp|F4JJL0|ENDO4_ARATH	4.93292997349036	9.33234799312582	-
sp|F4JJL3|ENDO5_ARATH	0.290172351381786	0.284027982399481	-
sp|F4JJL8|SBT3F_ARATH	3.75410479600186	100.315978355093	PI
sp|F4JJP1|Y4759_ARATH	0.67102356257038	0	PI
sp|F4JJT9|SYDM_ARATH	1.86798451202025	11.6045718523217	-
sp|F4JK59|WTR33_ARATH	0.652887790609019	0.0135251420190229	-
sp|F4JKB6|PRRP3_ARATH	1.25136826533395	8.6155154661176	-
sp|F4JKB9|DTX38_ARATH	32.1909952314169	31.3242289160571	-
sp|F4JKH6|TSS_ARATH	29.8696164203626	1.36603934392132	-
sp|F4JKI3|DGK6_ARATH	4.04427714738364	18.1372154475097	-
sp|F4JKK0|SUD1_ARATH	507.493306794783	219.67535667297	-
sp|F4JKQ7|NIPA5_ARATH	16.8662679240663	9.38644856120191	-
sp|F4JL11|IMPA2_ARATH	267.665858377736	253.109507743995	-
sp|F4JL28|EBS_ARATH	10.0834892105171	48.6769861264635	-
sp|F4JLE5|SFH1_ARATH	342.348967314624	1.71769303641591	-
sp|F4JLI5|XDH2_ARATH	10.6638339132806	282.080361948742	-
sp|F4JLK2|SPSA4_ARATH	29.1985928577922	122.997641520994	-
sp|F4JLM5|SYIC_ARATH	64.3819904628338	87.0613391764506	-
sp|F4JLP5|PLPD2_ARATH	3.79037633992458	19.1651262409555	-
sp|F4JLS1|LDL3_ARATH	26.7139920990857	39.9397443821747	-
sp|F4JLZ6|SMO13_ARATH	5.07801614918126	17.6503103348249	-
sp|F4JM19|MYO14_ARATH	9.14042906852626	3.75998948128837	-
sp|F4JMI5|GUX7_ARATH	157.418500624619	10.7795381891613	-
sp|F4JMI7|WTR34_ARATH	10.9358704927011	0.405754260570688	-
sp|F4JMJ1|HSP7R_ARATH	55.2234256223462	297.715426122733	-
sp|F4JMJ3|DEAH8_ARATH	0.380851211188594	0.635681674894077	-
sp|F4JML5|ECH2M_ARATH	2.57527961851335	8.66961603419369	-
sp|F4JN00|CSTR4_ARATH	2.01307068771114	42.7259236380934	-
sp|F4JN05|BIG4_ARATH	92.4198939150989	30.8237986613532	-
sp|F4JN26|MLH3_ARATH	2.73850156616561	5.03135283107653	-
sp|F4JN35|NTL9_ARATH	4.71530070995402	0.0946759941331605	-
sp|F4JNA9|RPP4_ARATH	0.253900807459063	0.0135251420190229	-
sp|F4JNB7|RPP5_ARATH	0.435258527072679	0.0541005680760917	-
sp|F4JNL3|RDL6_ARATH	1.83171296809753	2.73207868784263	-
sp|F4JNU8|P4H8_ARATH	2.4120576708611	56.9002724740294	-
sp|F4JNX2|SDEH4_ARATH	36.108321975071	35.2465201015737	-
sp|F4JNY0|APE2_ARATH	5.74903971175164	1.60949190026373	-
sp|F4JP36|HAP2_ARATH	58.2520995398936	0	-
sp|F4JP46|PURU2_ARATH	89.3368126816674	5.28833052943796	-
sp|F4JP48|MSH4_ARATH	0.924924370029443	0.987335367388674	-
sp|F4JP52|PQT3_ARATH	5.44073158840849	7.64170524074795	-
sp|F4JPK8|AATPE_ARATH	2.24883572320884	0.365178834513619	-
sp|F4JPP0|MORC3_ARATH	1.19696094944987	7.7904818029572	-
sp|F4JPR7|PUX8_ARATH	19.2964613668888	17.6638354768439	-
sp|F4JPW1|BASS5_ARATH	2.8835877418565	17.7990868970342	-
sp|F4JPX3|PBL20_ARATH	0.126950403729531	0.419279402589711	-
sp|F4JQ51|KN7I_ARATH	117.229629958242	2.19107300708171	-
sp|F4JQ95|DGK7_ARATH	45.8290957463608	6.27566589682664	-
sp|F4JQG6|VCL43_ARATH	0.77983819433855	0.0135251420190229	-
sp|F4JQZ3|REN1_ARATH	440.445357853629	1.51481590613057	-
sp|F4JR57|CB60F_ARATH	0.0544073158840849	0	-
sp|F4JRE0|TMN12_ARATH	65.0348782534428	477.518664123623	-
sp|F4JRF4|MUTYH_ARATH	1.72289833632936	16.2707458488846	-
sp|F4JRF5|RLT3_ARATH	2.79290888204969	1.04143593546477	-
sp|F4JRJ6|DEAH9_ARATH	4.6790291660313	10.6983873370471	-
sp|F4JRP0|STIL3_ARATH	0.797973966299912	7.37120240036749	-
sp|F4JRP8|STIL2_ARATH	1.30577558121804	7.29005154825336	-
sp|F4JRR5|TTL_ARATH	6.31124864255385	0.662731958932123	-
sp|F4JRS4|MORC7_ARATH	3.39138935677463	7.65523038276698	-
sp|F4JS25|SRFR1_ARATH	50.7982972637739	50.6922322872979	-
sp|F4JSE7|EDR2_ARATH	41.8936332307454	44.3895161064332	-
sp|F4JSG3|RFA1E_ARATH	2.62968693439744	6.87077214566365	-
sp|F4JSH1|APY7_ARATH	2.62968693439744	45.430952041898	-
sp|F4JSZ5|BIG1_ARATH	206.113048340875	21.3967746740943	-
sp|F4JT76|VPS54_ARATH	37.613591047864	25.5760435579724	-
sp|F4JT98|SLK3_ARATH	0.398986983149956	3.31365979466062	-
sp|F4JTB3|DTX35_ARATH	187.705239800093	22.1406574851405	-
sp|F4JTE7|GPP1_ARATH	10.7545127730874	9.07537029476438	-
sp|F4JTF6|CHR7_ARATH	0.398986983149956	4.01696717964981	-
sp|F4JTJ2|EREL1_ARATH	21.563432862059	4.2468945939732	-
sp|F4JTN2|LAZ1_ARATH	11.7157086870396	13.8362202854605	-
sp|F4JTP5|STY46_ARATH	31.2297993174647	42.5365716498271	-
sp|F4JUF8|DIR15_ARATH	0.0725430878454465	0.0135251420190229	-
sp|F4JUI3|BPC5_ARATH	0.344579667265871	0.243452556342413	-
sp|F4JUI9|KN7F_ARATH	135.58303118314	0.581581106817986	-
sp|F4JUL9|ARPC4_ARATH	3.68156170815641	18.5564948500995	-
sp|F4JUQ2|KCAI_ARATH	16.4854167128777	0.55453082277994	-
sp|F4JUU5|S2P_ARATH	2.32137881105429	2.79970439793775	P
sp|F4JUY5|GAMT1_ARATH	0.453394299034041	0.392229118551665	-
sp|F4JV80|GATC_ARATH	11.6068940552714	3.16488323245136	-
sp|F4JVA6|SFH6_ARATH	362.243909156237	121.780378739282	-
sp|F4JVA9|SFH2_ARATH	233.244163195072	47.1080696522569	-
sp|F4JVH1|CFM3B_ARATH	0.689159334531742	2.08287187092953	-
sp|F4JVI3|MTEF5_ARATH	153.120322669776	0.135251420190229	-
sp|F4JVJ1|CLPB2_ARATH	0.0906788598068082	4.67969913858193	-
sp|F4JVN6|TPPII_ARATH	467.757830427439	69.62743111393	P
sp|F4JW79|RDM3_ARATH	3.7359690240405	0.0270502840380459	-
sp|F4JW83|C84A4_ARATH	0.489665842956764	2.08287187092953	-
sp|F4JWB3|MYTM2_ARATH	19.1513751911979	5.68055964798963	-
sp|F4JWP9|GFL_ARATH	1.0881463176817	56.8867473320104	-
sp|F4JWR0|ACR2_ARATH	143.653449705945	5.05840311511457	-
sp|F4JWS8|QCR72_ARATH	310.774588329893	36.6396097295331	-
sp|F4JX00|KN14K_ARATH	34.4216951826644	23.6689985332901	-
sp|F4JXC5|SBT54_ARATH	23630.6025575309	1824.74453549648	PI
sp|F4JXF9|NRPC1_ARATH	3.93546251561547	9.35939827716386	-
sp|F4JY12|GFS12_ARATH	5.3863242725244	6.96544813979681	-
sp|F4JY24|CHR17_ARATH	100.580991297712	123.660373479927	-
sp|F4JY37|RUK_ARATH	6.4744705902061	1.86646959862516	-
sp|F4JY84|TCX7_ARATH	0.0362715439227233	0.0541005680760917	-
sp|F4JYC8|PTM_ARATH	28.0923107681492	4.88257626886728	-
sp|F4JYE9|DHFS_ARATH	2.46646498674518	3.47596149888889	-
sp|F4JYG0|PIAL2_ARATH	8.63262745360814	0.6492068169131	-
sp|F4JZ24|P4H10_ARATH	41.4765104756341	159.704876960623	-
sp|F4JZ68|KN7H_ARATH	222.417107334139	1.87999474064419	-
sp|F4JZC2|ENAS1_ARATH	0.924924370029443	6.62731958932123	-
sp|F4JZG9|TERC_ARATH	4.78784379779947	7.4929286785387	-
sp|F4JZL7|HIP33_ARATH	0.0544073158840849	4.26041973599222	-
sp|F4JZN6|TC10B_ARATH	11.0084135805465	1.37956448594034	-
sp|F4JZW1|PBL13_ARATH	0.580344702763572	1.48776562209252	-
sp|F4K0A6|MYO2_ARATH	67.2837139766517	4.63912371252486	-
sp|F4K0C4|TR130_ARATH	16.7211817483754	39.9938449502508	-
sp|F4K0E8|ISPG_ARATH	44.1243331819929	27.5101388666926	-
sp|F4K0J3|KN4C_ARATH	126.333787482845	6.55969387922612	-
sp|F4K128|CHR23_ARATH	16.8662679240663	2.61035240967142	-
sp|F4K1B1|RPAP2_ARATH	7.58075267984916	5.97811277240813	-
sp|F4K1G2|AEE19_ARATH	8.37872664614907	1.32546391786425	-
sp|F4K1J4|ATXR7_ARATH	8.75957785733767	16.1490195707134	-
sp|F4K1R2|HINT3_ARATH	7.18176569669921	1.98819587679637	-
sp|F4K265|AT101_ARATH	4.46139990249496	24.0206522257847	-
sp|F4K295|ROGF5_ARATH	24.4470206039155	3.63826320311717	-
sp|F4K2A1|FPGS1_ARATH	31.8282797921897	5.51825794376135	-
sp|F4K2E9|PRP16_ARATH	40.5334503336433	45.0522480653654	-
sp|F4K2F0|EML3_ARATH	35.1471260611188	18.881098258556	-
sp|F4K2G3|MORC5_ARATH	0.652887790609019	0.446329686627757	-
sp|F4K2K3|GNL2_ARATH	120.113217700098	4.00344203763079	-
sp|F4K3G5|EDM2_ARATH	46.3550331332403	16.2436955648465	-
sp|F4K3X8|KN7L_ARATH	0.435258527072679	4.28747002003027	-
sp|F4K460|MED17_ARATH	0.725430878454465	3.55711235100303	-
sp|F4K493|CLSY2_ARATH	0.181357719613616	0.202877130285344	-
sp|F4K4C5|KN14S_ARATH	39.318353612232	0.595106248837009	-
sp|F4K4E3|LSM4_ARATH	6.54701367805155	25.0215127351924	-
sp|F4K4J0|THO5B_ARATH	17.4466126268299	23.1009425684912	-
sp|F4K4L7|TAF4B_ARATH	14.6355679728188	26.9420829018937	-
sp|F4K4M0|QWRF9_ARATH	0.689159334531742	1.20373763969304	-
sp|F4K4R6|GEX2_ARATH	21.762926353634	0	-
sp|F4K5J1|MYO17_ARATH	19.6229052621933	38.4790290441202	-
sp|F4K5K4|TBL5_ARATH	15.7418500624619	16.9740532338738	-
sp|F4K5K6|PMIR1_ARATH	100.979978280862	13.4169408828707	-
sp|F4K5L5|TBL16_ARATH	53.1196760748282	11.3475941539602	-
sp|F4K5R6|CDC26_ARATH	2.50273653066791	0.338128550475573	-
sp|F4K5T2|CGL_ARATH	10.9902778085851	7.37120240036749	-
sp|F4K5T4|STKLU_ARATH	71.364262667958	0.0135251420190229	-
sp|F4K5W8|SUS5_ARATH	4.47953567445632	36.6396097295331	-
sp|F4K5X6|RVE2_ARATH	2.55714384655199	2.79970439793775	-
sp|F4K657|BL1S2_ARATH	8.81398517322175	4.67969913858193	-
sp|F4K687|NMNAT_ARATH	2.33951458301565	4.69322428060095	-
sp|F4K6D3|SFH14_ARATH	10.0109461226716	23.9259762316516	-
sp|F4K6F1|GT18_ARATH	134.65810681311	4.09811803176395	-
sp|F4K7D5|FLS6_ARATH	7.72583885554006	0.0135251420190229	-
sp|F4K7F6|CLPX2_ARATH	5.60395353606074	8.9671691586122	-
sp|F4K933|ET2_ARATH	0.0906788598068082	0.0135251420190229	-
sp|F4KA50|LRL22_ARATH	2.59341539047471	0.446329686627757	-
sp|F4KA51|LRL23_ARATH	0.689159334531742	5.23422996136187	-
sp|F4KAB8|MCM6_ARATH	17.5554272585981	40.9541300336014	-
sp|F4KAF2|MORC4_ARATH	1.94052759986569	1.58244161622568	-
sp|F4KAK5|PSD2_ARATH	30.9214911941216	9.04832001072634	-
sp|F4KAS1|FLS4_ARATH	0.290172351381786	0	-
sp|F4KBF3|AAE17_ARATH	27.2399294859652	29.7958878679075	-
sp|F4KBF5|KITHB_ARATH	3.80851211188594	1.27136334978815	-
sp|F4KBP5|CHR4_ARATH	6.94600066120151	7.45235325248163	-
sp|F4KBW6|NU205_ARATH	2.90172351381786	5.93753734635106	-
sp|F4KBY0|GAOXL_ARATH	0.163221947652255	0	-
sp|F4KCC2|PRT6_ARATH	25.3538092019836	44.8899463611371	-
sp|F4KCL7|OE64M_ARATH	5.60395353606074	17.8802377491483	-
sp|F4KD38|NRPC2_ARATH	2.55714384655199	22.992741432339	-
sp|F4KD68|WTR43_ARATH	13.4748785672917	7.56055438863382	-
sp|F4KD71|DUR3_ARATH	1.86798451202025	0.338128550475573	-
sp|F4KDA5|MIPEP_ARATH	28.63638392699	5.70760993202767	P
sp|F4KDA6|LPA2_ARATH	0.181357719613616	0.55453082277994	P
sp|F4KDD7|KLP_ARATH	3.88105519973139	1.40661476997838	P
sp|F4KDF5|MPS1_ARATH	0.924924370029443	0.0270502840380459	P
sp|F4KDH9|FIPS5_ARATH	23.9029474450746	5.03135283107653	-
sp|F4KDN0|HEN4_ARATH	33.1703269173304	8.42616347785128	-
sp|F4KE63|SYVM2_ARATH	1.77730565221344	3.17840837447039	-
sp|F4KEC6|KN10C_ARATH	21.1463101069477	0	-
sp|F4KEL0|SBT55_ARATH	2524.24555621408	152.928780809092	PI
sp|F4KEM0|STIL4_ARATH	0.580344702763572	1.32546391786425	-
sp|F4KEV7|FHIT_ARATH	8.1792331545741	127.758491511691	-
sp|F4KEW8|NET4A_ARATH	40.9687088607159	0.0811508521141376	-
sp|F4KEY9|NAA25_ARATH	16.9750825558345	3.32718493667964	-
sp|F4KF14|FTSI4_ARATH	0.743566650415827	18.4077182878902	-
sp|F4KF65|IMPA9_ARATH	142.7829326518	10.9012644673325	-
sp|F4KFC7|MD26C_ARATH	35.4735699564234	0.676257100951146	-
sp|F4KFD8|LIIP2_ARATH	0.10881463176817	5.15307910924773	-
sp|F4KFG5|TPPI_ARATH	2.04934223163386	23.0468420004151	-
sp|F4KFT7|TENAC_ARATH	30.141652999783	22.2759089053308	-
sp|F4KFV7|SUV3L_ARATH	27.8384099606901	7.57407953065284	-
sp|F4KFX5|AATPJ_ARATH	0.725430878454465	0.189351988266321	-
sp|F4KG50|SHOC1_ARATH	0.489665842956764	0.0541005680760917	-
sp|F4KGD4|SBT47_ARATH	35.3103480087711	3.86819061744056	PI
sp|F4KGN5|S40A2_ARATH	5.42259581644713	7.97983379122353	-
sp|F4KGQ0|ALFC4_ARATH	142.655982248071	281.809859108362	-
sp|F4KGU4|DEAHC_ARATH	27.784002644806	6.46501788509296	-
sp|F4KGY6|RVE1_ARATH	6.87345757335606	0.446329686627757	-
sp|F4KHA8|WTR41_ARATH	1.68662679240663	0	-
sp|F4KHD8|GP210_ARATH	1.05187477375897	1.01438565142672	-
sp|F4KHG6|CTPA1_ARATH	5.60395353606074	6.11336419259836	P
sp|F4KHH8|RPS6C_ARATH	0.453394299034041	0	-
sp|F4KHI3|VICTR_ARATH	0.398986983149956	0	-
sp|F4KI56|SERCL_ARATH	0.0362715439227233	6.5461687372071	-
sp|F4KIA8|RRC1L_ARATH	7.03667952100831	10.8201136152183	-
sp|F4KIB2|TMN8_ARATH	436.509895338013	546.050558734013	-
sp|F4KID5|AATPH_ARATH	0.0362715439227233	0.202877130285344	-
sp|F4KIL8|FBT5_ARATH	0.0181357719613616	0	-
sp|F4KIN4|PANE_ARATH	0.0906788598068082	0.311078266437527	-
sp|F8S296|ATG2_ARATH	58.4878645753913	9.34587313514484	-
sp|H3K2Y6|MED12_ARATH	46.7721558883517	32.433290561617	-
sp|O03042|RBL_ARATH	0.362715439227233	46.3777119832296	-
sp|O03982|HIP39_ARATH	5.85785434351981	0.162301704228275	-
sp|O03983|LEA14_ARATH	153.501173880965	51.7742436488198	-
sp|O03986|HS904_ARATH	212.424296983429	440.351573855348	-
sp|O04005|REHY_ARATH	11.6975729150783	1.81236903054907	-
sp|O04019|PS6AB_ARATH	52.1584801608761	98.517134466563	-
sp|O04023|SRC2_ARATH	11.733844459001	0	-
sp|O04034|CCX5_ARATH	5.85785434351981	19.8413833419066	-
sp|O04035|AT74H_ARATH	10.681969685242	1.36603934392132	-
sp|O04036|ERD6_ARATH	2.52087230262927	0.473379970665802	-
sp|O04046|GGPP2_ARATH	0.0181357719613616	0.500430254703848	-
sp|O04084|SCP31_ARATH	49.4925216825559	230.982375400874	P
sp|O04086|Y1105_ARATH	8.07041852280593	56.9273227580675	-
sp|O04089|ZIP4_ARATH	1.72289833632936	31.9734357329702	-
sp|O04090|FER1_ARATH	4.00800560346092	99.3692184137614	-
sp|O04130|SERA2_ARATH	175.626815673826	87.0072386083745	-
sp|O04147|CPD_ARATH	46.4094404491244	6.72199558345439	-
sp|O04151|CALR1_ARATH	923.94503834353	6474.79656277271	-
sp|O04153|CALR3_ARATH	5.1505592370267	32.0275363010463	-
sp|O04157|RAG3B_ARATH	18.6435735762798	36.6666600135712	-
sp|O04173|TAF10_ARATH	21.0193597032181	28.5109993761003	-
sp|O04193|WLI2A_ARATH	1051.85663798701	67.1523301244488	-
sp|O04195|Y2992_ARATH	1.37831866906348	0	-
sp|O04196|ISOA1_ARATH	4.08054869130637	70.9258447477562	-
sp|O04197|COI1_ARATH	1.65035524848391	22.9521660062819	-
sp|O04200|PXN_ARATH	142.347674124727	117.979813831937	-
sp|O04202|EIF3F_ARATH	18.153907733323	64.1362234542067	-
sp|O04203|HSPR2_ARATH	0.0725430878454465	0.473379970665802	-
sp|O04204|RLA01_ARATH	73.5949626192055	206.285466074138	-
sp|O04209|CLC2_ARATH	67.8277871354925	52.6804281640943	-
sp|O04211|ELF4_ARATH	0.380851211188594	0	-
sp|O04212|Y2090_ARATH	48.3318322770288	12.4566557995201	-
sp|O04249|STP7_ARATH	32.9345618818327	144.881321307774	-
sp|O04251|Y4211_ARATH	1.07001054572034	0.825033663160398	-
sp|O04253|GATL6_ARATH	75.1546390078826	46.0801588588111	-
sp|O04289|SUT32_ARATH	1.52340484475438	9.0888954367834	-
sp|O04291|ATB14_ARATH	5.13242346506534	4.62559857050584	-
sp|O04292|ATBH9_ARATH	2.8835877418565	3.1243078063943	-
sp|O04294|IMPA3_ARATH	14.2003094457462	8.9671691586122	-
sp|O04308|MPPA2_ARATH	65.3794579207087	177.449863289581	P
sp|O04310|JAL34_ARATH	0.0181357719613616	0.0270502840380459	-
sp|O04316|JAL29_ARATH	0.0181357719613616	0.0405754260570688	-
sp|O04319|PABP6_ARATH	5.74903971175164	2.84027982399481	-
sp|O04326|NUP35_ARATH	7.0910868368924	6.14041447663641	-
sp|O04331|PHB3_ARATH	3.75410479600186	76.9580580882404	-
sp|O04336|WRK21_ARATH	10.6638339132806	33.5423522071769	-
sp|O04348|TPP1_ARATH	14.2184452177075	1.90704502468223	P
sp|O04350|TBCA_ARATH	24.3019344282246	40.2102472225552	-
sp|O04373|ILL4_ARATH	60.4102564032956	45.1874994855556	-
sp|O04375|2A5A_ARATH	52.104072844992	28.0105691213965	-
sp|O04376|2A5B_ARATH	76.6599080806756	69.4380791256637	-
sp|O04378|SYP23_ARATH	41.4765104756341	45.1198737754605	-
sp|O04379|AGO1_ARATH	176.660554675624	280.552020900593	-
sp|O04420|URIC_ARATH	30.0509741399762	82.0840869134501	-
sp|O04421|SRP14_ARATH	6.81905025747197	0	-
sp|O04425|FCA_ARATH	11.5524867393874	25.5760435579724	-
sp|O04450|TCPE_ARATH	77.0044877479415	216.523998582538	-
sp|O04469|ECI1_ARATH	5.74903971175164	7.11422470200606	-
sp|O04472|NAT10_ARATH	2.91985928577922	0	-
sp|O04478|GUN7_ARATH	1.23323249337259	10.9012644673325	-
sp|O04479|LBD6_ARATH	5.49513890429257	407.012098778457	-
sp|O04482|UCH2_ARATH	56.7105589231778	65.7592404964895	P
sp|O04486|RAA2A_ARATH	17.4828841707526	209.599125868798	-
sp|O04487|EF1G1_ARATH	233.044669703497	172.215633328219	-
sp|O04491|PPR26_ARATH	0.380851211188594	1.0008605094077	-
sp|O04492|DRB1_ARATH	0.489665842956764	86.4121323595375	-
sp|O04499|PMG1_ARATH	180.178894436128	454.742324963589	-
sp|O04500|COBL6_ARATH	7.25430878454465	0.87913423123649	-
sp|O04504|PPR27_ARATH	0.0725430878454465	1.17668735565499	-
sp|O04514|OPT2_ARATH	45.3575656753654	136.712135528284	-
sp|O04529|2MMP_ARATH	0.344579667265871	0.0135251420190229	P
sp|O04532|FH8_ARATH	5.85785434351981	1.1225867875789	-
sp|O04533|LRK52_ARATH	0.145086175690893	0.175826846247298	-
sp|O04534|LRK51_ARATH	0.326443895304509	0.689782242970169	-
sp|O04536|GATL9_ARATH	17.954414241748	17.6232600507869	-
sp|O04539|SNL4_ARATH	83.8779453212976	43.6997338634631	-
sp|O04567|Y1719_ARATH	0.906788598068082	2.69150326178556	-
sp|O04582|SPZ5_ARATH	0.0362715439227233	0	I
sp|O04590|PPR88_ARATH	3.68156170815641	1.33898905988327	-
sp|O04603|RK5_ARATH	0.525937386879487	12.7947843499957	-
sp|O04609|WRK22_ARATH	17.3377979950617	0.351653692494596	-
sp|O04615|Y4116_ARATH	0.562208930802211	0.513955396722871	-
sp|O04616|CUT1A_ARATH	2.86545196989514	19.5979307855642	-
sp|O04619|ADNT1_ARATH	350.927187452348	83.9505565120753	-
sp|O04621|TBL26_ARATH	93.6168548645488	4.80142541675314	-
sp|O04630|SYTM1_ARATH	19.6410410341547	78.9597791070558	-
sp|O04647|PP399_ARATH	1.43272598494757	0.162301704228275	-
sp|O04652|ACP5_ARATH	6.02107629117206	0.297553124418504	-
sp|O04656|NOP5C_ARATH	0.145086175690893	1.1225867875789	-
sp|O04658|NOP5A_ARATH	3.89919097169275	8.72371660226979	-
sp|O04659|PP398_ARATH	0.21762926353634	1.33898905988327	-
sp|O04663|IF4E4_ARATH	17.1745760474095	7.61465495670991	-
sp|O04714|GCR1_ARATH	7.76211039946278	45.8637565865067	-
sp|O04716|MSH6_ARATH	33.9683008836303	15.4321870437052	-
sp|O04719|P2C77_ARATH	4.98733728937445	189.406088834397	-
sp|O04722|SUT21_ARATH	0.0181357719613616	1.87999474064419	-
sp|O04834|SAR1A_ARATH	172.580005984317	148.898288487423	-
sp|O04846|ATCA1_ARATH	1270.3564185775	0.162301704228275	-
sp|O04848|H2AXA_ARATH	25.4444880617904	318.408893411838	-
sp|O04904|PYRC_ARATH	1.26950403729531	9.98155481003892	-
sp|O04905|KCY3_ARATH	964.532895993057	317.746161452906	-
sp|O04921|HEMH2_ARATH	10.7001054572034	218.98557443	-
sp|O04922|GPX2_ARATH	82.1369112130068	37.9650736473974	-
sp|O04928|CDS1_ARATH	12.1509672141123	9.33234799312582	-
sp|O04951|PP2A5_ARATH	63.2938441451521	68.9376488709598	-
sp|O04953|PME52_ARATH	17.6642418903662	502.093847172188	-
sp|O04983|ACCC_ARATH	11.3711290197737	82.0435114873931	-
sp|O05000|NU2M_ARATH	17.2652549072163	52.3964001816948	-
sp|O22040|ANP1_ARATH	3.68156170815641	6.46501788509296	-
sp|O22042|M3K3_ARATH	4.33444949876543	8.53436461400347	-
sp|O22048|AOX1C_ARATH	1.83171296809753	0.0270502840380459	-
sp|O22049|AOX2_ARATH	25.2449945702154	0.0676257100951146	-
sp|O22056|SIGB_ARATH	0.308308123343148	2.1234472969866	-
sp|O22059|CPC_ARATH	0.163221947652255	0.284027982399481	-
sp|O22126|FLA8_ARATH	632.194874801105	178.410148372931	-
sp|O22130|AHL22_ARATH	0.0362715439227233	1.06848621950281	-
sp|O22131|LBD18_ARATH	1.39645444102485	0.946759941331605	-
sp|O22133|BEN1_ARATH	0.816109738261274	0.797983379122353	-
sp|O22137|PP202_ARATH	2.4120576708611	1.02791079344574	-
sp|O22141|GAE4_ARATH	178.601082275489	78.6757511246564	-
sp|O22145|OSGP2_ARATH	0.344579667265871	1.89351988266321	P
sp|O22149|PME17_ARATH	586.746630265933	0.351653692494596	-
sp|O22150|SAU36_ARATH	15.6511712026551	0.0676257100951146	-
sp|O22151|GOS12_ARATH	46.4819835369699	66.0297433368699	-
sp|O22152|YAB1_ARATH	0.0544073158840849	3.86819061744056	-
sp|O22160|TL15A_ARATH	22.6878507236634	4.31452030406831	-
sp|O22161|ADLO1_ARATH	82.8079347755772	60.2680328367662	-
sp|O22165|RLP24_ARATH	32.49930335476	65.2858605258237	-
sp|O22173|PABP4_ARATH	461.192680977426	181.439780185193	-
sp|O22174|ERF08_ARATH	0.21762926353634	2.89438039207091	-
sp|O22176|WRK15_ARATH	1.59594793259982	15.8920418723519	-
sp|O22182|U84B1_ARATH	0.126950403729531	0.202877130285344	-
sp|O22183|U84B2_ARATH	0.0181357719613616	0.0676257100951146	-
sp|O22184|TPS05_ARATH	0.634752018647657	0	-
sp|O22187|Y2232_ARATH	0.834245510222635	0.297553124418504	-
sp|O22190|GH33_ARATH	1.3239113531794	0.148776562209252	-
sp|O22193|PUB4_ARATH	114.237227584617	41.1570071638868	-
sp|O22197|RHC1A_ARATH	26.7865351869311	22.9251157222439	-
sp|O22199|P4KG1_ARATH	1247.54161745011	4.84200084281021	-
sp|O22203|C98A3_ARATH	4.15309177915181	30.688547241163	-
sp|O22207|UBP5_ARATH	18.7161166641252	65.8268662065846	P
sp|O22208|BZP17_ARATH	76.2609210975257	14.2554996880502	-
sp|O22212|PRP4L_ARATH	15.796257378346	6.92487271373974	-
sp|O22213|CKX1_ARATH	21.4727540022522	299.703621999529	-
sp|O22216|GPDHC_ARATH	4.73343648191539	87.0342888924125	-
sp|O22218|ACA4_ARATH	142.311402580805	113.043136994994	-
sp|O22224|NP93A_ARATH	37.9581707151299	6.09983905057934	-
sp|O22227|MIZ1_ARATH	0.199493491574978	142.85255000492	-
sp|O22229|TRXB3_ARATH	22.8873442152384	2.38042499534803	-
sp|O22230|HSFB3_ARATH	0.0906788598068082	0	-
sp|O22241|AROD4_ARATH	1.65035524848391	21.3832495320752	-
sp|O22243|C3H31_ARATH	0.634752018647657	5.05840311511457	-
sp|O22252|MHX_ARATH	5.18683078094943	3.35423522071769	-
sp|O22254|RL181_ARATH	7.63515999573325	25.3190658596109	-
sp|O22255|ATL64_ARATH	0.0181357719613616	1.16316221363597	-
sp|O22256|PME20_ARATH	770.135556339222	0.87913423123649	-
sp|O22259|ERF71_ARATH	0.145086175690893	1.54186619016861	-
sp|O22261|NDT1_ARATH	532.139820890273	16.4600978371509	-
sp|O22263|PDI21_ARATH	341.532857576362	569.20560187058	-
sp|O22264|MYB12_ARATH	0.0362715439227233	0.55453082277994	-
sp|O22265|SR43C_ARATH	0.181357719613616	0.311078266437527	-
sp|O22267|CKI1_ARATH	0.199493491574978	0.78445823710333	-
sp|O22268|DIM1A_ARATH	5.67649662390619	12.4431306575011	-
sp|O22283|RHC2A_ARATH	20.0218922453432	11.5234210002075	-
sp|O22285|PMTB_ARATH	20.8924092994886	53.8571155197493	-
sp|O22286|BPM3_ARATH	113.693154425776	34.2727098762041	-
sp|O22287|GMPP1_ARATH	497.73626147957	108.52573956064	-
sp|O22315|SR34_ARATH	33.4967708126349	56.2916410831734	-
sp|O22397|POT1_ARATH	4.33444949876543	39.9803198082318	-
sp|O22446|HDA19_ARATH	141.658514790196	43.05052704655	-
sp|O22456|SEP3_ARATH	3.19189586519965	0.256977698361436	-
sp|O22467|MSI1_ARATH	38.1576642067049	62.8378098203805	-
sp|O22468|MSI2_ARATH	6.12989092294023	1.17668735565499	-
sp|O22469|MSI3_ARATH	4.64275762210858	0.0541005680760917	-
sp|O22476|BRI1_ARATH	0.126950403729531	4.58502314444877	-
sp|O22533|ZAT6_ARATH	0.0362715439227233	0.0270502840380459	-
sp|O22558|STY8_ARATH	3.68156170815641	4.04401746368785	-
sp|O22588|TIP32_ARATH	0.652887790609019	56.048188526831	-
sp|O22607|MSI4_ARATH	47.1530070995402	43.5374321592348	-
sp|O22609|DEGP1_ARATH	34.0952512873599	11.0906164555988	P
sp|O22622|DAD2_ARATH	23.3226027423111	78.2970471481237	-
sp|O22666|RGP3_ARATH	995.490658731101	906.008688428289	-
sp|O22682|CYSK4_ARATH	1.21509672141123	10.3737839285906	-
sp|O22683|CYNS_ARATH	40.1163275785319	116.69492534013	-
sp|O22693|GOLS4_ARATH	2.73850156616561	7.43882811046261	-
sp|O22703|RZ1B_ARATH	6.60142099393563	24.764535036831	-
sp|O22704|CYP5F_ARATH	1.41459021298621	11.6721975624168	-
sp|O22707|ALKR3_ARATH	72.8513959687897	558.81829279997	-
sp|O22711|PRX2D_ARATH	0.707295106493104	932.463866217498	-
sp|O22714|PPR86_ARATH	1.92239182790433	2.79970439793775	-
sp|O22715|AP1M2_ARATH	88.0310371004494	164.844430927851	-
sp|O22718|ACLA2_ARATH	166.431979289416	131.761933549321	-
sp|O22719|LHTL3_ARATH	7.39939496023555	18.0154891693385	-
sp|O22727|DRL16_ARATH	0.67102356257038	0	-
sp|O22752|MLO7_ARATH	39.8805625430342	1.87999474064419	-
sp|O22755|ATL44_ARATH	4.31631372680407	2.06934672891051	-
sp|O22757|MLO8_ARATH	15.4879492550028	0.297553124418504	-
sp|O22763|BZP10_ARATH	14.7806541485097	2.7726541138997	-
sp|O22765|TRPA1_ARATH	1.84984874005889	17.8126120390532	-
sp|O22768|UNE12_ARATH	4.37072104268815	7.47940353651968	-
sp|O22769|NDUV2_ARATH	32.8801545659486	128.948704009365	-
sp|O22773|TL16_ARATH	2.93799505774058	2.10992215496758	-
sp|O22775|XXT2_ARATH	152.431163335245	379.123255935232	-
sp|O22779|TRL13_ARATH	0.471530070995402	0.513955396722871	-
sp|O22780|FBT9_ARATH	16.7211817483754	1.58244161622568	-
sp|O22781|SUVH2_ARATH	7.30871610042874	20.8828192773714	-
sp|O22784|CRR11_ARATH	0.0181357719613616	0.0135251420190229	-
sp|O22785|PR19B_ARATH	5.44073158840849	35.6793246461825	-
sp|O22788|PXG3_ARATH	4.62462185014722	248.267506901185	-
sp|O22793|MORF2_ARATH	1.30577558121804	36.2879560370385	-
sp|O22795|RK28_ARATH	5.35005272860168	6.41091731701687	-
sp|O22797|GLTP1_ARATH	81.7379242298569	122.767714106671	-
sp|O22798|NAC41_ARATH	0.326443895304509	2.4210004214051	-
sp|O22799|Y2349_ARATH	27.8746815046128	2.70502840380458	-
sp|O22800|COL14_ARATH	0.634752018647657	3.74646433926935	-
sp|O22806|BUBR1_ARATH	2.4120576708611	0.284027982399481	-
sp|O22808|LYK5_ARATH	1.75916988025208	0.865609089217467	-
sp|O22812|AHL10_ARATH	11.8970664066532	60.754937949451	-
sp|O22815|MLO5_ARATH	175.155285602831	1.24431306575011	-
sp|O22818|PGLR6_ARATH	277.241545973335	14.3772259662214	-
sp|O22820|U74F1_ARATH	33.5149065845963	0.0405754260570688	-
sp|O22822|U74F2_ARATH	13.6018289710212	0	-
sp|O22823|LSM6B_ARATH	4.18936332307454	15.337511049572	-
sp|O22824|FH2_ARATH	0.0181357719613616	10.603711342914	-
sp|O22827|MOC2B_ARATH	10.7726485450488	10.2250073663813	-
sp|O22832|STAD7_ARATH	244.234441003657	294.442341754129	-
sp|O22833|LRK54_ARATH	0.163221947652255	1.52834104814959	-
sp|O22834|LRK53_ARATH	0.290172351381786	0	-
sp|O22841|CHI62_ARATH	4.35258527072679	0.202877130285344	-
sp|O22842|CHI61_ARATH	0.362715439227233	0.0270502840380459	-
sp|O22845|CML5_ARATH	57.4541255735937	0.0541005680760917	-
sp|O22850|GPX3_ARATH	12.9126696364895	36.585509161457	-
sp|O22854|ETFQO_ARATH	6.619556765897	9.19709657293559	-
sp|O22860|RL38_ARATH	9.15856484048762	157.040423982875	-
sp|O22862|PER26_ARATH	43.6528031109975	0	-
sp|O22864|NLP8_ARATH	2.46646498674518	1.04143593546477	-
sp|O22870|FK163_ARATH	3.84478365580867	1.31193877584522	-
sp|O22874|EXPA8_ARATH	33.3335488649827	3780.53417201527	-
sp|O22881|POT2_ARATH	20.0762995612273	43.7403092895201	-
sp|O22886|DCUP2_ARATH	49.746422490015	5.77523564212279	-
sp|O22892|GSR2_ARATH	2.84731619793378	9.73810225369651	-
sp|O22893|GOLS1_ARATH	4.38885681464952	1.33898905988327	-
sp|O22898|LACS1_ARATH	0.272036579420425	0.243452556342413	-
sp|O22899|PRP43_ARATH	18.0450931015548	71.8049789789927	-
sp|O22900|WRK23_ARATH	1.59594793259982	0	-
sp|O22907|RH24_ARATH	41.8029543709386	33.7587544794812	-
sp|O22912|CX5C1_ARATH	87.8678151527971	74.1313034062646	-
sp|O22914|CP121_ARATH	0.272036579420425	1.75826846247298	-
sp|O22918|GDL41_ARATH	2.84731619793378	0.0135251420190229	-
sp|O22920|CHX13_ARATH	34.4216951826644	0	-
sp|O22922|RU2B1_ARATH	3.26443895304509	6.15393961865543	-
sp|O22925|VSR2_ARATH	7.07295106493104	6.89782242970169	-
sp|O22927|GDL42_ARATH	1.5596763886771	0.0135251420190229	-
sp|O22928|PUSH_ARATH	0.145086175690893	2.75912897188068	-
sp|O22929|BL1S1_ARATH	1.5596763886771	5.32890595549503	-
sp|O22932|CIPKB_ARATH	606.677843651469	2.62387755169045	-
sp|O22938|PXC3_ARATH	0.0181357719613616	9.42702398725898	-
sp|O22941|IDE1_ARATH	39.2458105243866	25.7112949781626	-
sp|O22943|STL1_ARATH	0.943060141990805	21.2885735379421	-
sp|O22944|NTAQ1_ARATH	6.11175515097887	3.05668209629918	-
sp|O22951|NUD22_ARATH	2.75663733812697	8.94011887457415	-
sp|O22959|PER19_ARATH	40.7873511411023	0	-
sp|O22960|TBL37_ARATH	1.01560322983625	0.0676257100951146	-
sp|O22969|Y2416_ARATH	44.2512835857224	73.9825268440554	-
sp|O22971|CIPKD_ARATH	1.3239113531794	21.7078529405318	-
sp|O22975|LPAAT_ARATH	86.7978046070768	36.5449337353999	-
sp|O22993|FTSI1_ARATH	7.34498764435146	17.3392320683874	P
sp|O23006|LYM2_ARATH	0.0362715439227233	0	-
sp|O23016|KCAB_ARATH	146.64585207957	485.106268796295	-
sp|O23024|YUC3_ARATH	0.380851211188594	0.121726278171206	-
sp|O23034|UBA5_ARATH	16.3947378530709	69.1540511432642	-
sp|O23038|PME8_ARATH	145.593977305811	94.6218935650844	-
sp|O23039|ZIP5_ARATH	0.10881463176817	7.00602356585388	-
sp|O23044|PER3_ARATH	1.7954414241748	0.351653692494596	-
sp|O23049|RK6_ARATH	1.36018289710212	14.4042762502594	-
sp|O23051|KAO1_ARATH	0.0362715439227233	0.513955396722871	-
sp|O23052|Y1515_ARATH	296.701229287876	13.6739185812322	-
sp|O23053|ARAS2_ARATH	0.816109738261274	8.08803492737571	P
sp|O23066|C86A2_ARATH	3.86291942777003	1.02791079344574	-
sp|O23078|PLDB2_ARATH	52.6118744599101	30.079915850307	-
sp|O23081|CRK41_ARATH	1.68662679240663	1.40661476997838	-
sp|O23082|Y4960_ARATH	1.21509672141123	0.973810225369651	-
sp|O23087|ECA2_ARATH	26.0611043084767	192.773849197134	-
sp|O23095|RLA12_ARATH	3.55461130442688	20.3553387386295	-
sp|O23115|EIL2_ARATH	0.0181357719613616	0.0135251420190229	-
sp|O23116|EIL3_ARATH	21.9805556171703	3.27308436860355	-
sp|O23138|CYC1_ARATH	67.3199855205744	243.155003217994	-
sp|O23140|AP2M_ARATH	121.745437176621	224.584983225876	-
sp|O23141|SPE2_ARATH	327.151190411003	301.367214467869	-
sp|O23144|PPI1_ARATH	187.632696712247	27.0232337540078	-
sp|O23145|KSG2_ARATH	229.88904538222	17.136354938102	-
sp|O23147|ADPG1_ARATH	106.239352149656	495.858756701418	-
sp|O23164|CRPM4_ARATH	0.689159334531742	1.66359246833982	-
sp|O23166|TR164_ARATH	1.41459021298621	5.96458763038911	-
sp|O23169|PP353_ARATH	0.21762926353634	2.13697243900562	-
sp|O23171|MES9_ARATH	2.59341539047471	2.21812329111976	-
sp|O23174|SLU7B_ARATH	68.2267741186425	22.1406574851405	-
sp|O23179|PLP1_ARATH	0.0906788598068082	0.730357669027238	-
sp|O23180|PLP5_ARATH	0.0725430878454465	0.852083947198444	-
sp|O23181|PLP3_ARATH	2.82918042597241	1.36603934392132	-
sp|O23184|CML19_ARATH	6.96413643316287	2.10992215496758	-
sp|O23193|CBSX1_ARATH	558.491097550131	104.265319824648	-
sp|O23205|U72C1_ARATH	5.73090393979028	0.216402272304367	-
sp|O23207|FQRL2_ARATH	17.3740695389844	325.536643255863	-
sp|O23210|SCL15_ARATH	0.253900807459063	0.0135251420190229	-
sp|O23212|U2A2A_ARATH	22.216320652668	71.5615264226503	-
sp|O23215|PBRP1_ARATH	76.9319446600961	7.97983379122353	-
sp|O23225|PUB5_ARATH	0.0362715439227233	0.284027982399481	-
sp|O23236|MPK14_ARATH	1.66849102044527	27.2261108842931	-
sp|O23237|PER49_ARATH	0.0906788598068082	1.39308962795936	-
sp|O23239|UBC17_ARATH	0.725430878454465	7.58760467267186	-
sp|O23240|D2HDH_ARATH	1.01560322983625	13.2546391786425	-
sp|O23244|PPA25_ARATH	1.59594793259982	10.8065884731993	-
sp|O23247|SYRM_ARATH	78.7273860842708	28.5786250861954	-
sp|O23249|CKS1_ARATH	49.8189655778604	60.9578150797363	-
sp|O23252|IF4E1_ARATH	31.3567497211943	119.494629738068	-
sp|O23254|GLYC4_ARATH	1601.42493573216	242.438170690986	-
sp|O23255|SAHH1_ARATH	302.812984438855	721.755678703139	-
sp|O23257|FBL72_ARATH	0.10881463176817	0	-
sp|O23264|SEBP1_ARATH	127.60329152014	88.2109762480675	-
sp|O23266|PP308_ARATH	1.10628208964306	0.622156532875055	-
sp|O23273|DNMT4_ARATH	0.797973966299912	27.9970439793775	-
sp|O23277|PRD1_ARATH	6.87345757335606	0.0270502840380459	-
sp|O23278|PP310_ARATH	0.21762926353634	0	-
sp|O23290|RL36A_ARATH	44.3238266735678	261.224592955409	-
sp|O23299|ECI2_ARATH	79.489088506648	14.1202482678599	-
sp|O23300|ECI3_ARATH	39.6810690514593	9.0888954367834	-
sp|O23304|BLUS1_ARATH	0.906788598068082	1.58244161622568	-
sp|O23305|Y4449_ARATH	0.0181357719613616	0	-
sp|O23310|NFYB3_ARATH	23.3770100581951	96.3531117435193	-
sp|O23320|CML8_ARATH	0.906788598068082	0.459854828646779	-
sp|O23324|APS3_ARATH	24.2475271123405	63.4734914952746	-
sp|O23337|PP311_ARATH	7.07295106493104	0.743882811046261	-
sp|O23341|OFP11_ARATH	0.0181357719613616	0	-
sp|O23342|SECE1_ARATH	2.81104465401105	0.852083947198444	-
sp|O23346|HIS5B_ARATH	11.6975729150783	22.6410877398444	-
sp|O23349|AO1_ARATH	529.981664026871	0.0405754260570688	-
sp|O23357|SBT42_ARATH	98.6223279258846	8.41263833583226	PI
sp|O23360|FBL93_ARATH	0.163221947652255	0	-
sp|O23364|SCP30_ARATH	0.743566650415827	35.9227772025249	P
sp|O23365|C97B3_ARATH	2.15815686340203	21.9513054968742	-
sp|O23372|ATXR3_ARATH	87.0517054145358	28.0646696894726	-
sp|O23373|FH3_ARATH	47.2618217313084	6.91134757172071	-
sp|O23379|COL11_ARATH	2.59341539047471	0.0405754260570688	-
sp|O23382|U71B5_ARATH	7.10922260885376	0.0135251420190229	-
sp|O23386|CSLB6_ARATH	0.10881463176817	0	-
sp|O23390|BARS1_ARATH	0.634752018647657	0.0135251420190229	-
sp|O23401|U84A3_ARATH	0.906788598068082	0.365178834513619	-
sp|O23402|U84A4_ARATH	0.580344702763572	0.0946759941331605	-
sp|O23403|PPD1_ARATH	0.21762926353634	3.55711235100303	-
sp|O23404|PPDK1_ARATH	1.03373900179761	1.16316221363597	-
sp|O23406|U75D1_ARATH	0.689159334531742	0.0811508521141376	-
sp|O23429|VA724_ARATH	0.181357719613616	6.09983905057934	-
sp|O23447|PME43_ARATH	5965.88913709364	0.78445823710333	-
sp|O23461|ARAK_ARATH	150.526907279302	162.937385903169	-
sp|O23463|CMTA5_ARATH	29.9965668240921	2.32632442727194	-
sp|O23469|GDL63_ARATH	0.0362715439227233	0	-
sp|O23470|GDL64_ARATH	0.417122755111318	0.0811508521141376	-
sp|O23474|PER40_ARATH	11.5524867393874	0.175826846247298	-
sp|O23482|OPT3_ARATH	156.203403903208	81.8947349251838	-
sp|O23487|BH003_ARATH	0.235765035497701	0.405754260570688	-
sp|O23491|PP315_ARATH	0.181357719613616	0.622156532875055	-
sp|O23492|INT4_ARATH	1051.58460140759	91.443485190614	-
sp|O23507|1MMP_ARATH	0.77983819433855	0.0270502840380459	P
sp|O23512|PPD_ARATH	0.0906788598068082	0.0676257100951146	-
sp|O23515|RL151_ARATH	43.1450014960793	402.846355036598	-
sp|O23522|PLA14_ARATH	16.0682939577664	0.0946759941331605	-
sp|O23523|RGGA_ARATH	25.4082165178677	135.751850444933	-
sp|O23530|SNC1_ARATH	0.689159334531742	0.0135251420190229	-
sp|O23553|BAM3_ARATH	94.0158418476987	149.452819310203	-
sp|O23561|RAB1A_ARATH	0.797973966299912	0.32460340845655	-
sp|O23564|Y4721_ARATH	0.0181357719613616	0	-
sp|O23593|RGGB_ARATH	7.78024617142414	74.2124542583788	-
sp|O23596|GLPT4_ARATH	40.2614137542228	65.6645645023563	-
sp|O23609|PER41_ARATH	706.678490246417	0.175826846247298	-
sp|O23614|CTPA2_ARATH	1.57781216063846	5.53178308578038	P
sp|O23617|TPS5_ARATH	6.60142099393563	130.287693069248	-
sp|O23620|AHL23_ARATH	0.21762926353634	0.162301704228275	-
sp|O23624|FPF1_ARATH	0.21762926353634	4.3686208721444	-
sp|O23627|SYGM1_ARATH	27.7114595569606	115.680539688703	-
sp|O23628|H2AV1_ARATH	36.1990008348778	124.891161403658	-
sp|O23629|H2B6_ARATH	61.1719588256728	331.271303471928	-
sp|O23647|GLGB1_ARATH	22.2344564246294	266.391197206676	-
sp|O23653|AK2_ARATH	251.99655140312	34.205084166109	-
sp|O23654|VATA_ARATH	285.130606776528	455.594408910787	-
sp|O23657|RABC1_ARATH	103.609665215259	103.846040422058	-
sp|O23661|ARFC_ARATH	0.0544073158840849	4.73379970665802	-
sp|O23674|PKSA_ARATH	0.0181357719613616	0.0811508521141376	-
sp|O23676|MGN_ARATH	21.0737670191022	67.3822575387722	-
sp|O23680|TOC33_ARATH	3.08308123343148	4.59854828646779	-
sp|O23685|AP1S2_ARATH	24.6102425515677	71.1151967360225	-
sp|O23693|MLO4_ARATH	2.2669714951702	0.22992741432339	-
sp|O23702|CTBP_ARATH	10.3917973338602	87.7105459933637	-
sp|O23708|PSA2A_ARATH	29.8333448764399	122.118507289758	P
sp|O23710|PSB7A_ARATH	17.7186492062503	83.6800536716948	P
sp|O23712|PSA1B_ARATH	7.19990146866057	97.2998716848509	P
sp|O23714|PSB2A_ARATH	18.2808581370525	89.4823395978557	P
sp|O23715|PSA3_ARATH	17.6823776623276	90.4155743971683	P
sp|O23717|PSB5A_ARATH	66.0323457113177	123.024691805033	P
sp|O23722|MVD1_ARATH	7.5626169078878	10.7119124790662	-
sp|O23913|AOX1B_ARATH	1.65035524848391	0.0676257100951146	-
sp|O24407|IAA16_ARATH	0.761702422377189	10.3873090706096	-
sp|O24408|IAA18_ARATH	0.21762926353634	6.23509047076957	-
sp|O24410|IAA20_ARATH	0.326443895304509	0.0270502840380459	-
sp|O24412|PSD7A_ARATH	22.0712344769771	93.1747033690489	-
sp|O24454|UBP3_ARATH	20.1488426490728	86.9125626142413	P
sp|O24456|GBLPA_ARATH	50.4355818245467	230.968850258855	-
sp|O24457|ODPA3_ARATH	38.9556381730048	134.466961953126	-
sp|O24466|RAE1A_ARATH	282.519055614092	177.4633884316	-
sp|O24495|GLO2M_ARATH	4.46139990249496	1.44719019603545	-
sp|O24496|GLO2C_ARATH	40.9687088607159	39.9262192401557	-
sp|O24520|HBL1_ARATH	0.126950403729531	0.202877130285344	-
sp|O24521|HBL2_ARATH	0.0906788598068082	0.189351988266321	-
sp|O24598|CHI58_ARATH	0.0181357719613616	0.108201136152183	-
sp|O24600|RPOT3_ARATH	5.11428769310398	5.896961920294	-
sp|O24606|EIN3_ARATH	7.34498764435146	9.15652114687852	-
sp|O24616|PSA7B_ARATH	38.3390219263185	66.4490227394596	P
sp|O24617|MSH2_ARATH	27.2217937140038	23.9259762316516	-
sp|O24621|SIGC_ARATH	2.43019344282246	0	-
sp|O24629|SIGA_ARATH	3.10121700539284	1.43366505401643	-
sp|O24633|PSB2B_ARATH	6.32938441451521	56.3051662251924	P
sp|O24646|HY5_ARATH	0.290172351381786	0.284027982399481	-
sp|O24653|GDI2_ARATH	248.677705134191	155.241580094345	-
sp|O24658|CHI59_ARATH	1.17882517748851	3.67883862917424	-
sp|O48520|DPOD2_ARATH	6.16616246686296	6.65436987335928	-
sp|O48528|OP163_ARATH	136.725584816705	105.712510020683	-
sp|O48529|STR9_ARATH	0.417122755111318	1.27136334978815	-
sp|O48533|PYM_ARATH	21.6178401779431	0	-
sp|O48534|DEXHD_ARATH	4.02614137542228	40.5619009150498	-
sp|O48538|RBOHF_ARATH	5.64022507998347	1.73121817843493	-
sp|O48549|RS61_ARATH	34.5849171303166	141.621762081189	-
sp|O48582|MORF4_ARATH	0.145086175690893	0	-
sp|O48593|SYNO_ARATH	5.62208930802211	20.4094393067056	-
sp|O48626|ZW10_ARATH	90.0985151040446	5.76171050010377	-
sp|O48639|PHT13_ARATH	973.945361641004	602.693853509681	-
sp|O48646|GPX6_ARATH	1695.42264180789	1351.66211795509	-
sp|O48652|UVR3_ARATH	136.834399448474	61.918100163087	-
sp|O48661|SPD2_ARATH	14.3272598494757	57.5900547169996	-
sp|O48670|RER1A_ARATH	431.66764422433	175.691594827108	-
sp|O48671|RER1B_ARATH	63.6021522684952	60.3356585468613	-
sp|O48676|U74B1_ARATH	4.47953567445632	2.52920155755729	-
sp|O48677|PER6_ARATH	584.787966894106	0.121726278171206	-
sp|O48682|FH4_ARATH	6.60142099393563	0.432804544608734	-
sp|O48684|GATL8_ARATH	4.62462185014722	9.02126972668829	-
sp|O48686|SNL3_ARATH	115.34350967426	10.9283147513705	-
sp|O48700|PUB6_ARATH	83.2431933026499	14.3772259662214	-
sp|O48706|SPZ3_ARATH	0.707295106493104	0	I
sp|O48707|MTND1_ARATH	1.61408370456119	38.0056490734544	-
sp|O48709|PI5K3_ARATH	12.840126548644	8.84544288044099	-
sp|O48711|PME12_ARATH	129.507547576083	0.541005680760917	-
sp|O48713|SMU2_ARATH	17.301526451139	35.1383189654216	-
sp|O48716|JGB_ARATH	939.070272159305	0.568055964798963	-
sp|O48721|HEM4_ARATH	23.1231092507361	2.86733010803286	-
sp|O48722|HMOX2_ARATH	4.35258527072679	0.297553124418504	-
sp|O48723|PLP2_ARATH	5.3863242725244	1.1225867875789	-
sp|O48724|WEB1_ARATH	299.403459310119	26.7256806295893	-
sp|O48726|RPN13_ARATH	25.3538092019836	13.6874437232512	-
sp|O48737|TRXM1_ARATH	1.74103410829072	1.46071533805448	-
sp|O48741|PORC_ARATH	5.85785434351981	2.28574900121487	-
sp|O48766|GUN11_ARATH	3.15562432127692	30.106966134345	-
sp|O48767|AUG2_ARATH	7.38125918827418	25.6030938420104	-
sp|O48771|AGO6_ARATH	2.72036579420425	8.06098464333766	-
sp|O48772|C3H26_ARATH	7.67143153965597	1.85294445660614	-
sp|O48773|PDI23_ARATH	10.5912908254352	219.391328690571	-
sp|O48779|BGL33_ARATH	0.0725430878454465	1.28488849180718	-
sp|O48780|KCS11_ARATH	300.672963347415	247.523624090139	-
sp|O48781|SPX2_ARATH	28.4912977512991	4.5444477183917	-
sp|O48782|HMOX1_ARATH	1.59594793259982	13.9579465636317	-
sp|O48786|C734A_ARATH	0.181357719613616	1.32546391786425	-
sp|O48788|Y2267_ARATH	17.7186492062503	151.048786068448	-
sp|O48790|CCB14_ARATH	22.5246287760111	3.27308436860355	-
sp|O48791|SCAB1_ARATH	0.979331685913528	19.6790816376784	-
sp|O48809|LRX2_ARATH	117.229629958242	117.222405878872	-
sp|O48814|BIK1_ARATH	2.24883572320884	1.58244161622568	-
sp|O48818|EXPA4_ARATH	410.829642240725	2509.0220456649	-
sp|O48822|Y2794_ARATH	0.0181357719613616	0	-
sp|O48832|ERD7_ARATH	71.0378187726535	17.3798074944445	-
sp|O48840|PPA13_ARATH	1.39645444102485	0.459854828646779	-
sp|O48842|GT12_ARATH	5.71276816782891	0.473379970665802	-
sp|O48843|GT13_ARATH	1.12441786160442	28.3622228138911	-
sp|O48844|PSD1A_ARATH	86.9428907827677	263.577967666719	-
sp|O48845|CYB5B_ARATH	1018.46868180615	78.8786282549417	-
sp|O48847|LUH_ARATH	25.6077100094426	76.0383484309469	-
sp|O48848|GRP23_ARATH	142.764796879839	9.68400168562041	-
sp|O48850|VA725_ARATH	78.2921275571982	355.521883112037	-
sp|O48890|NRPB4_ARATH	43.2175445839248	220.51391547815	-
sp|O48915|NDR1_ARATH	0.290172351381786	0	-
sp|O48916|FAH1_ARATH	105.513921271202	216.983853411185	-
sp|O48917|SQD1_ARATH	4.38885681464952	23.574322539157	-
sp|O48946|CESA1_ARATH	40.0256487187251	395.948532606896	-
sp|O48947|CESA2_ARATH	30.8308123343148	151.616842033247	-
sp|O48962|EBP_ARATH	48.7489550321401	59.5106248837009	-
sp|O48963|PHOT1_ARATH	0.689159334531742	4.86905112684825	-
sp|O49006|PME3_ARATH	543.674171857699	56.4674679294207	-
sp|O49048|VPS45_ARATH	19.7861272098455	90.0909709887117	-
sp|O49139|CMT1_ARATH	1.34204712514076	4.8961014108863	-
sp|O49160|EIF3C_ARATH	153.882025092153	143.772259662214	-
sp|O49196|APK2_ARATH	90.5156378591559	27.9835188373584	-
sp|O49203|NDK3_ARATH	39.9893771748024	104.982152351656	-
sp|O49213|FCL1_ARATH	40.0437844906865	27.7671165650541	-
sp|O49255|NAC29_ARATH	0.507801614918126	1.24431306575011	-
sp|O49279|SKI15_ARATH	155.731873832212	2.61035240967142	-
sp|O49285|ACR3_ARATH	205.133716654961	63.12183780278	-
sp|O49286|SKP2B_ARATH	1.36018289710212	15.2157847714008	-
sp|O49287|PP127_ARATH	0.816109738261274	0.0676257100951146	-
sp|O49289|RH29_ARATH	14.4360744812439	16.1895949967704	-
sp|O49292|PPD4_ARATH	0.308308123343148	6.61379444730221	-
sp|O49293|PER13_ARATH	0.417122755111318	0	-
sp|O49296|GUN4_ARATH	262.497163368748	12.402555231444	-
sp|O49298|PME6_ARATH	231.865844526008	0.568055964798963	-
sp|O49299|PGMC1_ARATH	129.59822643589	489.961794781124	-
sp|O49303|CAR8_ARATH	0.10881463176817	0.0135251420190229	-
sp|O49312|YUC7_ARATH	0.0725430878454465	0.0811508521141376	-
sp|O49313|NDADB_ARATH	33.7688073920554	107.132649932681	-
sp|O49318|Y2317_ARATH	3.51833976050416	9.9139290999438	-
sp|O49323|CSLD1_ARATH	733.700790468846	12.9300357701859	-
sp|O49332|TRNHE_ARATH	79.6160389103776	8.68314117621272	-
sp|O49339|PTI12_ARATH	44.2694193576837	72.4271355118678	-
sp|O49340|C71AC_ARATH	1.65035524848391	1.21726278171206	-
sp|O49342|C71AD_ARATH	0.743566650415827	2.20459814910074	-
sp|O49343|PP177_ARATH	1.68662679240663	0.175826846247298	-
sp|O49344|PSBP2_ARATH	0.0181357719613616	0.0135251420190229	-
sp|O49347|PSBY_ARATH	0.0181357719613616	0.162301704228275	-
sp|O49352|BG4_ARATH	0.181357719613616	3.19193351648941	-
sp|O49354|COQ3_ARATH	21.9261483012862	5.51825794376135	-
sp|O49377|VA711_ARATH	23.7034539534997	16.8929023817596	-
sp|O49394|C82C2_ARATH	211.045978314365	1.52834104814959	-
sp|O49396|C82C3_ARATH	192.148503930627	0.0811508521141376	-
sp|O49397|ARR10_ARATH	1.34204712514076	10.1438565142672	-
sp|O49399|PP321_ARATH	0.616616246686296	0.297553124418504	-
sp|O49403|HFA4A_ARATH	10.7363770011261	3.7735146233074	-
sp|O49404|BEH3_ARATH	2.97426660166331	14.8776562209252	-
sp|O49413|IWS2_ARATH	0.797973966299912	0.811508521141376	-
sp|O49421|FB238_ARATH	0.253900807459063	0	-
sp|O49423|POT9_ARATH	381.757999786662	243.520182052508	-
sp|O49429|MORF1_ARATH	2.6478227063588	0.148776562209252	-
sp|O49432|QRT3_ARATH	19.6410410341547	99.8425983844272	-
sp|O49434|AAH_ARATH	84.8572770072111	64.4608268626633	-
sp|O49436|PP327_ARATH	0.362715439227233	0.987335367388674	-
sp|O49445|LRK72_ARATH	0.0181357719613616	2.7726541138997	-
sp|O49447|ADT3_ARATH	970.445157652461	570.801568628824	-
sp|O49453|Y4844_ARATH	12.4955468813782	7.45235325248163	-
sp|O49459|NAC73_ARATH	0.0544073158840849	0.148776562209252	-
sp|O49460|PHB1_ARATH	2.72036579420425	31.9869608749892	-
sp|O49482|CADH5_ARATH	12.6769046009918	324.346430758189	-
sp|O49484|ASK11_ARATH	4.29817795484271	0.338128550475573	-
sp|O49485|SERA1_ARATH	593.402458575753	186.430557590212	-
sp|O49488|FBK93_ARATH	0.10881463176817	0	-
sp|O49498|DML3_ARATH	0.0181357719613616	0.351653692494596	-
sp|O49499|CAMT4_ARATH	392.1135255766	129.002804577441	-
sp|O49500|MBR2_ARATH	40.823622685025	2.35337471130999	-
sp|O49505|NCED2_ARATH	0.489665842956764	0.175826846247298	-
sp|O49506|GLO5_ARATH	4.71530070995402	85.6817746905102	-
sp|O49508|FB237_ARATH	14.7262468326256	106.875672234319	-
sp|O49513|RAA1E_ARATH	24.2112555684178	55.3854565678989	-
sp|O49523|DSEL_ARATH	0.10881463176817	10.7254376210852	-
sp|O49543|MNIF1_ARATH	239.718633785278	97.2592962587939	-
sp|O49545|BAME1_ARATH	0.743566650415827	75.7002198804713	-
sp|O49552|DDB1B_ARATH	10.1016249824784	42.7259236380934	-
sp|O49561|G2OX8_ARATH	9.06788598068082	0.892659373255513	-
sp|O49562|PDRP1_ARATH	2.75663733812697	5.04487797309555	-
sp|O49564|CRK27_ARATH	2.75663733812697	3.94934146955469	-
sp|O49567|TAUE6_ARATH	0.0181357719613616	0.568055964798963	-
sp|O49586|FLA5_ARATH	0.0362715439227233	0.0135251420190229	-
sp|O49595|HMGB1_ARATH	2.68409425028152	133.493151727756	-
sp|O49596|HMGB2_ARATH	66.4313326944677	107.984733879879	-
sp|O49597|HMGB5_ARATH	1.84984874005889	0.0405754260570688	-
sp|O49605|CP21A_ARATH	12.1509672141123	32.5144414137311	-
sp|O49606|ADF9_ARATH	0.417122755111318	9.73810225369651	-
sp|O49607|SBT16_ARATH	333.861426036706	431.560231542984	PI
sp|O49608|MYB32_ARATH	11.4436721076192	2.74560382986165	-
sp|O49619|PP350_ARATH	0.417122755111318	0.148776562209252	-
sp|O49621|MLO1_ARATH	168.662679240663	5.35595623953308	-
sp|O49623|DPNP2_ARATH	0.0725430878454465	0.0946759941331605	-
sp|O49627|ISU1_ARATH	224.067462582623	297.796576974847	-
sp|O49629|PAP2_ARATH	5.22310232487215	4.55797286041073	-
sp|O49636|MPC4_ARATH	106.565796044961	93.215278795106	-
sp|O49639|CDS2_ARATH	4.26190641091998	7.56055438863382	-
sp|O49658|AHL2_ARATH	0.0906788598068082	2.02877130285344	-
sp|O49660|DTX56_ARATH	0.145086175690893	0	-
sp|O49662|AHL24_ARATH	0.0181357719613616	0.0541005680760917	-
sp|O49663|SAP9_ARATH	3.02867391754739	5.97811277240813	-
sp|O49668|PAM68_ARATH	0.0906788598068082	0.148776562209252	-
sp|O49675|CCD4_ARATH	21.7266548097112	2.97553124418504	-
sp|O49680|PP324_ARATH	0.10881463176817	0.0270502840380459	-
sp|O49686|PYR1_ARATH	0.453394299034041	38.4925541861392	-
sp|O49687|MYC4_ARATH	0.145086175690893	3.80056490734544	-
sp|O49691|ATL29_ARATH	31.5743789847306	0.0135251420190229	-
sp|O49696|ALMTC_ARATH	0.0725430878454465	0.0270502840380459	-
sp|O49707|MSRB8_ARATH	0.580344702763572	0.0676257100951146	-
sp|O49710|HS154_ARATH	0.199493491574978	0	-
sp|O49711|PP335_ARATH	0.0544073158840849	0.22992741432339	-
sp|O49717|CDPKF_ARATH	1.41459021298621	52.4369756077519	-
sp|O49722|PUP6_ARATH	0.290172351381786	3.62473806109814	-
sp|O49725|PUP10_ARATH	0.870517054145358	1.62301704228275	-
sp|O49726|PUP9_ARATH	0.398986983149956	3.38128550475573	-
sp|O49730|MRAY_ARATH	1.94052759986569	0.595106248837009	-
sp|O49741|GATA2_ARATH	4.08054869130637	1.43366505401643	-
sp|O49743|GATA4_ARATH	5.62208930802211	5.5453082277994	-
sp|O49782|MYB51_ARATH	0.0181357719613616	0.581581106817986	-
sp|O49839|PBL2_ARATH	7.61702422377189	3.62473806109814	-
sp|O49840|PBL3_ARATH	13.5836931990599	8.22328634756594	-
sp|O49841|RAC2A_ARATH	2.06747800359523	14.769455084773	-
sp|O50008|METE1_ARATH	728.02429384494	898.164106057255	-
sp|O50039|OTC_ARATH	13.2935208476781	26.522803499304	-
sp|O50061|RK4_ARATH	1.07001054572034	4.27394487801124	-
sp|O50064|FIMB2_ARATH	53.0471329869828	68.1531906338565	-
sp|O64380|PABP3_ARATH	77.2946600993233	47.3379970665802	-
sp|O64425|RMA1_ARATH	5.27750964075623	0.0270502840380459	-
sp|O64468|GDL36_ARATH	3.06494546147012	0	-
sp|O64469|GDL37_ARATH	0.126950403729531	0	-
sp|O64470|SHT_ARATH	0.10881463176817	0.0135251420190229	-
sp|O64471|MTX_ARATH	0.88865282610672	2.00172101881539	-
sp|O64474|HMA4_ARATH	1.99493491574978	0.730357669027238	-
sp|O64477|Y2913_ARATH	2.53900807459063	14.8776562209252	-
sp|O64481|SBT25_ARATH	1.63221947652255	105.90186200895	PI
sp|O64483|SIRK_ARATH	0.525937386879487	0.906184515274536	-
sp|O64489|YUC9_ARATH	0.0181357719613616	0.135251420190229	-
sp|O64495|SBT12_ARATH	1542.53808417361	131.92423525355	PI
sp|O64497|TOM91_ARATH	2.62968693439744	1.42013991199741	PI
sp|O64503|UTR1_ARATH	17.6098345744821	23.1956185626243	-
sp|O64510|PLY6_ARATH	1405.9575855326	0.338128550475573	-
sp|O64511|TLOV1_ARATH	3.77224056796322	5.35595623953308	-
sp|O64515|OCT2_ARATH	0.0362715439227233	0.0405754260570688	-
sp|O64517|MCA4_ARATH	374.757591809577	102.872230196688	-
sp|O64518|MCA5_ARATH	179.580413961403	101.587341704881	-
sp|O64519|MCA6_ARATH	90.9146248423059	44.5112423846044	-
sp|O64527|Y1926_ARATH	5.18683078094943	0.22992741432339	-
sp|O64530|STR1_ARATH	2.81104465401105	93.6075079136577	-
sp|O64556|Y2923_ARATH	0.471530070995402	0.148776562209252	-
sp|O64566|PIRL6_ARATH	51.1247411590784	1.59596675824471	-
sp|O64571|UBA1C_ARATH	2.95613082970195	1.16316221363597	-
sp|O64583|P2C28_ARATH	0.0725430878454465	0.933234799312582	-
sp|O64584|WAP_ARATH	0.0906788598068082	1.55539133218764	-
sp|O64587|ACD11_ARATH	72.7063097930988	11.6045718523217	-
sp|O64592|SRO3_ARATH	9.46687296383077	6.87077214566365	-
sp|O64600|FB81_ARATH	0.979331685913528	0	-
sp|O64624|PP163_ARATH	4.2074990950359	0.892659373255513	-
sp|O64628|TXND9_ARATH	199.928750102051	48.379433002045	-
sp|O64629|AUR3_ARATH	3.30071049696782	0.202877130285344	-
sp|O64635|C76C4_ARATH	4.49767144641769	7.23595098017726	-
sp|O64636|C76C1_ARATH	1.77730565221344	5.22070481934285	-
sp|O64637|C76C2_ARATH	1.23323249337259	1.04143593546477	-
sp|O64638|C76C3_ARATH	4.95106574545173	1.67711761035884	-
sp|O64639|Y2559_ARATH	0.163221947652255	47.2297959304281	-
sp|O64640|CXE8_ARATH	6.0029405192107	38.8171575945958	-
sp|O64641|CXE9_ARATH	15.8869362381528	0.22992741432339	-
sp|O64642|URT1_ARATH	3.24630318108373	12.1185272490445	-
sp|O64644|SAP18_ARATH	6.43819904628338	26.3875520791137	-
sp|O64645|SOC1_ARATH	4.40699258661088	0.297553124418504	-
sp|O64647|TCP9_ARATH	26.0429685365153	3.82761519138349	-
sp|O64650|RS271_ARATH	36.9062959413709	34.4620618644704	-
sp|O64654|TRL11_ARATH	65.996074167395	61.2283179201168	-
sp|O64668|PSNA_ARATH	43.5258527072679	14.4042762502594	-
sp|O64682|PID_ARATH	16.3947378530709	3.2460340845655	-
sp|O64688|ODPB3_ARATH	33.2791415490986	41.1975825899438	-
sp|O64697|C7101_ARATH	37.1783325207914	12.5107563675962	-
sp|O64698|C7102_ARATH	6.34752018647657	2.1234472969866	-
sp|O64700|UREG_ARATH	0.816109738261274	145.422326988534	-
sp|O64702|HMG14_ARATH	1.05187477375897	3.7735146233074	-
sp|O64705|PP184_ARATH	5.40446004448577	0.243452556342413	-
sp|O64718|C71B9_ARATH	4.13495600719045	3.08373238033723	-
sp|O64722|ZHD3_ARATH	0.0725430878454465	5.47768251770428	-
sp|O64725|NDB3A_ARATH	9.95653880678754	16.9199526657977	-
sp|O64728|STI_ARATH	1.30577558121804	23.9395013736706	-
sp|O64730|P2C26_ARATH	1.95866337182706	5.03135283107653	-
sp|O64732|U87A1_ARATH	204.698458127889	0.500430254703848	-
sp|O64733|U87A2_ARATH	240.80678010296	3.08373238033723	-
sp|O64738|ZIP6_ARATH	0.0906788598068082	5.45063223366624	-
sp|O64740|SC13B_ARATH	101.977445738736	155.823161201163	-
sp|O64743|BBE15_ARATH	153.845753548231	0.351653692494596	-
sp|O64745|BBE16_ARATH	79.1445088393822	3.53006206696498	-
sp|O64747|WRK35_ARATH	0.0544073158840849	7.57407953065284	-
sp|O64748|COPE2_ARATH	32.0821805996487	207.35395229364	-
sp|O64749|ARAE2_ARATH	169.061666223813	82.4627908899828	-
sp|O64750|EDA3_ARATH	1.23323249337259	2.2992741432339	-
sp|O64752|JMJ15_ARATH	12.2053745299964	2.09639701294855	-
sp|O64758|VSR5_ARATH	1.01560322983625	2.63740269370947	-
sp|O64759|CAAT5_ARATH	94.5780507785009	8.95364401659318	-
sp|O64761|PIGC_ARATH	57.9800629604731	6.83019671960658	-
sp|O64763|ATL9_ARATH	0.0181357719613616	3.17840837447039	-
sp|O64764|TRXO1_ARATH	1.3239113531794	47.8384273212841	-
sp|O64765|UAP2_ARATH	3.22816740912237	96.785916288128	-
sp|O64766|PP185_ARATH	2.46646498674518	8.4937891879464	-
sp|O64769|POT11_ARATH	937.691953490242	196.182184985928	-
sp|O64770|Y1649_ARATH	0.126950403729531	1.48776562209252	-
sp|O64771|Y1148_ARATH	0.634752018647657	2.40747527938608	-
sp|O64774|Y1146_ARATH	0.10881463176817	0.135251420190229	-
sp|O64776|Y1144_ARATH	0.0906788598068082	5.38300652357112	-
sp|O64777|Y1643_ARATH	1.74103410829072	0.22992741432339	-
sp|O64778|Y1142_ARATH	0.0725430878454465	0.622156532875055	-
sp|O64780|Y1614_ARATH	0.272036579420425	1.19021249767402	-
sp|O64781|Y1639_ARATH	0.253900807459063	1.0008605094077	-
sp|O64782|SD129_ARATH	0.67102356257038	1.39308962795936	-
sp|O64783|Y1137_ARATH	0.924924370029443	1.10906164555988	-
sp|O64784|Y1136_ARATH	0.852381282183997	1.70416789439689	-
sp|O64791|SY124_ARATH	188.811521889736	16.0813938606183	-
sp|O64792|PIGP_ARATH	0.525937386879487	0	-
sp|O64793|Y1675_ARATH	5.25937386879487	0.270502840380459	-
sp|O64798|Y1747_ARATH	2.19442840732476	0	-
sp|O64806|ACA7_ARATH	253.737585511411	120.387289111323	-
sp|O64810|SCP10_ARATH	0.272036579420425	0.0676257100951146	P
sp|O64811|SCP9_ARATH	0.145086175690893	0.0541005680760917	P
sp|O64812|SRK2J_ARATH	4.84225111368356	2.08287187092953	-
sp|O64814|NPY4_ARATH	0.435258527072679	0.243452556342413	-
sp|O64815|HLS1L_ARATH	7.36312341631282	3.7194140552313	-
sp|O64816|CSK2P_ARATH	264.691591776073	161.436095139058	-
sp|O64817|CSK23_ARATH	98.3321555745028	46.6752651076481	-
sp|O64818|Y2309_ARATH	75.7531194826075	146.504338350056	-
sp|O64823|MCU2_ARATH	46.9535136079653	4.50387229233463	-
sp|O64827|SUVR5_ARATH	54.661216691544	25.4543172798011	-
sp|O64836|LBD10_ARATH	0.398986983149956	1.90704502468223	-
sp|O64842|PBL12_ARATH	10.029081894633	5.38300652357112	-
sp|O64843|CID7_ARATH	52.3398378804897	42.455420797713	-
sp|O64847|FAX7_ARATH	0.272036579420425	0.0270502840380459	-
sp|O64851|IQM4_ARATH	0.943060141990805	2.63740269370947	-
sp|O64862|CTU1_ARATH	19.7498556659228	11.4287450060744	-
sp|O64868|VQ18_ARATH	0.0181357719613616	0	-
sp|O64879|BGL15_ARATH	0.163221947652255	10.7389627631042	-
sp|O64882|BGL17_ARATH	1.70476256436799	30.5532958209728	-
sp|O64885|BCCIP_ARATH	1.81357719613616	4.20631916791613	-
sp|O64886|COX10_ARATH	58.9049873305026	43.8485104256723	-
sp|O64888|KPRS5_ARATH	49.0028558395991	24.5751830485647	-
sp|O64889|GUN12_ARATH	1.45086175690893	44.1460635500908	-
sp|O64890|GUN13_ARATH	1.14255363356578	6.26214075480761	-
sp|O64896|TPPA_ARATH	110.356172384886	46.5535388294769	-
sp|O64903|NDK2_ARATH	4.76970802583811	14.133773409879	-
sp|O64948|LONP2_ARATH	276.37102891919	147.518724001483	P
sp|O64989|C90B1_ARATH	89.064776102247	1.20373763969304	-
sp|O65020|ETO1_ARATH	648.571476882215	57.4007027287333	-
sp|O65023|EAAC_ARATH	1.30577558121804	1.70416789439689	-
sp|O65041|UBA3_ARATH	7.07295106493104	33.055447094492	-
sp|O65090|DIM1C_ARATH	1.25136826533395	1.6500673263208	-
sp|O65154|KIWI_ARATH	6.619556765897	18.7458468383658	-
sp|O65155|KELP_ARATH	3.7359690240405	7.33062697431043	-
sp|O65201|ACOX2_ARATH	180.777374910853	353.628363229373	-
sp|O65202|ACOX1_ARATH	365.417669249476	367.09940468032	-
sp|O65220|CPY28_ARATH	0.126950403729531	3.80056490734544	-
sp|O65238|Y5537_ARATH	1.65035524848391	2.17754786506269	-
sp|O65251|FEN1_ARATH	10.4099331058216	17.3662823524254	-
sp|O65252|GL25_ARATH	0.0181357719613616	0.135251420190229	-
sp|O65258|BAM2_ARATH	20.0944353331887	23.3714454088716	-
sp|O65268|TASP1_ARATH	12.3323249337259	6.76257100951146	-
sp|O65269|FOLD3_ARATH	0.290172351381786	2.16402272304367	-
sp|O65271|FOLD4_ARATH	4.84225111368356	8.18271092150887	-
sp|O65272|KEA2_ARATH	2.48460075870654	56.3051662251924	-
sp|O65278|ULP1B_ARATH	0.507801614918126	0.378703976532642	P
sp|O65282|CH20_ARATH	5.47700313233121	58.4691889482361	P
sp|O65312|MEDEA_ARATH	0.0181357719613616	0.0135251420190229	-
sp|O65351|SBT17_ARATH	1922.22860595668	1692.29281970419	PI
sp|O65355|GGH2_ARATH	13.5111501112144	2.32632442727194	-
sp|O65359|SYP41_ARATH	29.1260497699468	37.3699673985603	-
sp|O65373|BAG5_ARATH	0.834245510222635	0	-
sp|O65375|LRX1_ARATH	69.5688212437832	128.908128583308	-
sp|O65378|ACCO3_ARATH	0.10881463176817	32.6767431179594	-
sp|O65388|PLY2_ARATH	0.0906788598068082	0.459854828646779	-
sp|O65390|APA1_ARATH	469.426321447885	229.616336056952	P
sp|O65396|GCST_ARATH	156.729341290087	140.49917529361	-
sp|O65399|E131_ARATH	0.924924370029443	0.55453082277994	-
sp|O65405|CRK28_ARATH	1.59594793259982	2.98905638620407	-
sp|O65413|STP12_ARATH	234.894518443556	130.693447329819	-
sp|O65416|SKI27_ARATH	4.55207876230177	0	-
sp|O65418|APC4_ARATH	2.6478227063588	1.81236903054907	-
sp|O65420|VAL3_ARATH	5.85785434351981	7.60112981469088	-
sp|O65421|VP281_ARATH	12.2779176178418	29.8229381519456	-
sp|O65426|LOL2_ARATH	2.06747800359523	0	-
sp|O65431|GALS3_ARATH	0.272036579420425	0.162301704228275	-
sp|O65434|TPS07_ARATH	0.816109738261274	0	-
sp|O65438|C71AR_ARATH	0.0725430878454465	0.0676257100951146	-
sp|O65440|BAME3_ARATH	0.725430878454465	4.59854828646779	-
sp|O65451|FB333_ARATH	0.544073158840849	0	-
sp|O65456|PLY16_ARATH	0.126950403729531	0.351653692494596	-
sp|O65458|BGL03_ARATH	0.272036579420425	8.65609089217467	-
sp|O65468|CRK8_ARATH	2.68409425028152	5.20717967732383	-
sp|O65469|CRK9_ARATH	5.27750964075623	0.0270502840380459	-
sp|O65472|CRK12_ARATH	0.0725430878454465	0.703307384989192	-
sp|O65476|CRK16_ARATH	1.12441786160442	0.0676257100951146	-
sp|O65479|CRK20_ARATH	5.93039743136525	0.216402272304367	-
sp|O65482|CRK23_ARATH	0.272036579420425	0.0405754260570688	-
sp|O65483|CRK24_ARATH	1.50526907279302	0.32460340845655	-
sp|O65493|XCP1_ARATH	345.75849244336	99.2745424196283	P
sp|O65499|ZAT3_ARATH	38.9193666290821	2.73207868784263	-
sp|O65508|NAC76_ARATH	0.0181357719613616	0.162301704228275	-
sp|O65515|GATA7_ARATH	1.19696094944987	0.770933095084307	-
sp|O65517|SRS2_ARATH	0.0181357719613616	0	-
sp|O65530|PEK14_ARATH	11.6794371431169	0.78445823710333	-
sp|O65543|PP343_ARATH	0.163221947652255	0.527480538741894	-
sp|O65554|CIPK6_ARATH	229.145478731804	215.874791765625	-
sp|O65555|Y4094_ARATH	7.03667952100831	3.39481064677475	-
sp|O65567|PP342_ARATH	0.199493491574978	0.365178834513619	-
sp|O65569|RS112_ARATH	53.4642557420941	139.931119328811	-
sp|O65570|VILI4_ARATH	178.038873344687	215.698964919378	-
sp|O65571|CDA2_ARATH	8.79584940126039	5.00430254703848	-
sp|O65572|CCD1_ARATH	128.890931329397	87.6293951412495	-
sp|O65573|Y5872_ARATH	16.7030459764141	1.98819587679637	-
sp|O65581|ALFC5_ARATH	6.12989092294023	651.776593896715	-
sp|O65583|UKL4_ARATH	70.8564610530399	21.1533221177519	-
sp|O65590|WRK34_ARATH	44.6502705688723	3.20545865850843	-
sp|O65595|KPYC_ARATH	45.7928242024381	42.3742699455988	-
sp|O65607|MSH3_ARATH	13.9101370943644	9.98155481003892	-
sp|O65621|CADH6_ARATH	138.847470136185	252.595552347272	-
sp|O65628|CTU2_ARATH	0.362715439227233	2.39395013736706	-
sp|O65639|CSP1_ARATH	1.30577558121804	49.8536734821185	-
sp|O65649|FPP5_ARATH	0.0362715439227233	0.797983379122353	-
sp|O65660|PLAT1_ARATH	39.1551316645798	58.1581106817986	-
sp|O65677|KCS17_ARATH	7.83465348730823	4.2468945939732	-
sp|O65679|PILR3_ARATH	8.01601120692184	14.4313265342975	-
sp|O65683|BZP11_ARATH	11.4618078795806	0.0676257100951146	-
sp|O65685|BLH6_ARATH	5.49513890429257	2.62387755169045	-
sp|O65688|FDFT2_ARATH	3.64529016423369	15.7297401681237	-
sp|O65693|RBFA_ARATH	0.544073158840849	4.4227214402205	-
sp|O65695|SAU50_ARATH	0.471530070995402	0.432804544608734	-
sp|O65709|FAO4A_ARATH	0.126950403729531	2.28574900121487	-
sp|O65717|CNGC1_ARATH	199.874342786167	10.049180520134	-
sp|O65718|CNGC2_ARATH	0.145086175690893	2.39395013736706	-
sp|O65719|HSP7C_ARATH	364.819188774751	1060.88508968812	-
sp|O65782|C83B1_ARATH	7.29058032846738	0.987335367388674	-
sp|O65784|C71B5_ARATH	7.59888845181052	0.568055964798963	-
sp|O65785|C71B3_ARATH	8.99534289283537	0.635681674894077	-
sp|O65786|C71B4_ARATH	77.2221170114778	0.78445823710333	-
sp|O65787|C71B6_ARATH	31.2116635455034	0.946759941331605	-
sp|O65788|C71B2_ARATH	15.9050720101142	1.16316221363597	-
sp|O65790|C81F1_ARATH	2.12188531947931	0.595106248837009	-
sp|O65896|CDA1_ARATH	122.126288387809	49.9889249023087	-
sp|O65902|ACAP1_ARATH	212.097853088124	60.4709099670515	-
sp|O65921|GDL35_ARATH	7.47193804808099	0.162301704228275	-
sp|O65924|Y2921_ARATH	0.362715439227233	0.405754260570688	-
sp|O78310|SODC2_ARATH	3.86291942777003	91.7816137410896	-
sp|O80337|EF100_ARATH	2.32137881105429	8.29091205766105	-
sp|O80338|EF101_ARATH	63.4026587769203	0.0676257100951146	-
sp|O80339|ERF82_ARATH	153.609988512733	131.491430708941	-
sp|O80340|ERF78_ARATH	17.102032959564	14.8911813629442	-
sp|O80341|EF102_ARATH	1.45086175690893	0.0135251420190229	-
sp|O80345|CDKF1_ARATH	99.2570799445322	15.5944887479334	-
sp|O80358|FPG_ARATH	11.4618078795806	7.92573322314743	-
sp|O80365|ARR8_ARATH	9.88399571894209	7.34415211632945	-
sp|O80366|ARR9_ARATH	48.6220046284105	29.3360330392607	-
sp|O80396|M2K3_ARATH	18.4440800847048	24.4669819124125	-
sp|O80397|M2K4_ARATH	60.2107629117206	11.3475941539602	-
sp|O80434|LAC4_ARATH	4.2074990950359	0.0405754260570688	-
sp|O80436|PTR29_ARATH	0.0181357719613616	0	-
sp|O80437|GPAT6_ARATH	130.414336174152	0.568055964798963	-
sp|O80438|MAK3_ARATH	0.417122755111318	31.4459551942283	-
sp|O80439|RR31_ARATH	2.32137881105429	3.5976877770601	-
sp|O80443|GDL46_ARATH	59.0863450501162	14.7829802267921	-
sp|O80446|PDXL4_ARATH	14.2003094457462	11.0500410295417	-
sp|O80448|PDX11_ARATH	143.834807425559	30.7832232352962	-
sp|O80449|DIOX4_ARATH	0.417122755111318	1.25783820776913	-
sp|O80450|TGT3B_ARATH	0.598480474724934	2.89438039207091	-
sp|O80452|AMPD_ARATH	36.4710374142982	210.031930413407	-
sp|O80462|XLG1_ARATH	0.924924370029443	7.89868293910939	-
sp|O80470|GDL38_ARATH	0.435258527072679	0.0270502840380459	-
sp|O80472|MES7_ARATH	0.0181357719613616	0	-
sp|O80474|MES4_ARATH	1.25136826533395	0.0135251420190229	-
sp|O80475|MES8_ARATH	0.272036579420425	0	-
sp|O80476|MES2_ARATH	3.86291942777003	2.08287187092953	-
sp|O80480|IMPA4_ARATH	1804.85388982275	81.6107069427843	-
sp|O80482|BH149_ARATH	21.0556312471409	0.270502840380459	-
sp|O80488|PPR23_ARATH	53.1740833907123	0.22992741432339	-
sp|O80492|P2C05_ARATH	10.029081894633	73.6038228675228	-
sp|O80494|P2B15_ARATH	0.616616246686296	13.7280191493083	-
sp|O80497|GUN15_ARATH	0.199493491574978	5.23422996136187	-
sp|O80501|RAH1B_ARATH	181.666027736959	83.0443719968008	-
sp|O80504|CH102_ARATH	0.0544073158840849	10.8606890412754	-
sp|O80505|ALG8_ARATH	29.4343578932899	16.7306006775314	-
sp|O80507|CSK2E_ARATH	82.7897990036159	122.375484988119	-
sp|O80513|CCU41_ARATH	0.0906788598068082	9.03479486870731	-
sp|O80518|GOLS3_ARATH	0.525937386879487	1.40661476997838	-
sp|O80522|GDL2_ARATH	1.16068940552714	0.0135251420190229	-
sp|O80526|ACLA3_ARATH	102.866098564843	237.596169848176	-
sp|O80528|HASP_ARATH	15.3065915353892	1.67711761035884	-
sp|O80536|PIF3_ARATH	0.10881463176817	0.6492068169131	-
sp|O80543|Y1280_ARATH	13.0940273561031	8.33148748371812	-
sp|O80560|IP5PC_ARATH	247.789052308084	21.0586461236187	-
sp|O80562|HOL2_ARATH	1.65035524848391	4.61207342848682	-
sp|O80565|OEP37_ARATH	34.802546393853	11.2799684438651	-
sp|O80567|LRP6B_ARATH	272.852689158686	77.1203597924687	-
sp|O80568|ITPK4_ARATH	5.44073158840849	0.55453082277994	-
sp|O80574|DAPB1_ARATH	12.8763980925668	6.31624132288371	-
sp|O80575|RISB_ARATH	5.83971857155845	25.7924458302767	-
sp|O80580|MLO15_ARATH	0.816109738261274	1.17668735565499	-
sp|O80582|FBK46_ARATH	0.163221947652255	5.53178308578038	-
sp|O80585|MTHR2_ARATH	198.840603784369	62.5808321220191	-
sp|O80588|EDE1_ARATH	0.380851211188594	0.0135251420190229	-
sp|O80592|AAP8_ARATH	2.52087230262927	10.7795381891613	-
sp|O80594|ERG28_ARATH	3.13748854931556	34.786665272927	-
sp|O80605|SUC3_ARATH	77.7661901703187	101.316838864501	-
sp|O80608|FB96_ARATH	0.852381282183997	0	-
sp|O80612|APY6_ARATH	253.46554893199	26.9556080439127	-
sp|O80622|EXP15_ARATH	334.151598388088	1694.47036756925	-
sp|O80623|Y2393_ARATH	0.21762926353634	0.568055964798963	-
sp|O80626|RL352_ARATH	59.3221100856139	131.92423525355	-
sp|O80630|DIR9_ARATH	0.0544073158840849	0	-
sp|O80632|MTP11_ARATH	2.19442840732476	23.1144677105102	-
sp|O80634|PNSL1_ARATH	0.0906788598068082	0	-
sp|O80642|PGT1_ARATH	18.3715369968593	13.0788123323952	-
sp|O80644|ACR9_ARATH	56.7105589231778	13.0652871903761	-
sp|O80646|R15A3_ARATH	0.398986983149956	1.10906164555988	-
sp|O80647|PP195_ARATH	0.308308123343148	0.338128550475573	-
sp|O80653|SKIP_ARATH	88.5388387153675	78.9192036809988	-
sp|O80658|AAE4_ARATH	1.05187477375897	0.689782242970169	-
sp|O80662|TCHQD_ARATH	0.21762926353634	2.67797811976654	-
sp|O80673|CAMK1_ARATH	7.63515999573325	21.6402272304367	-
sp|O80674|BH106_ARATH	0.0725430878454465	0	-
sp|O80678|UBA2B_ARATH	40.7510795971796	17.0687292280069	-
sp|O80683|CAB25_ARATH	0.145086175690893	0.0270502840380459	-
sp|O80685|ZDHC4_ARATH	22.4883572320884	1.08201136152183	-
sp|O80689|BGL45_ARATH	0.0181357719613616	3.98991689561176	-
sp|O80695|DTX37_ARATH	75.3722682714189	13.0382369063381	-
sp|O80699|TLP4_ARATH	0.0544073158840849	0.0270502840380459	-
sp|O80713|SDR3A_ARATH	6.03921206313342	0.527480538741894	-
sp|O80714|SDR3C_ARATH	5.0598803772199	0.0541005680760917	-
sp|O80719|Y2706_ARATH	3.48206821658143	29.4442341754129	-
sp|O80722|PME4_ARATH	1093.62332081403	0.351653692494596	-
sp|O80725|AB4B_ARATH	265.816009637677	56.1969650890403	-
sp|O80731|PAE3_ARATH	8.50567704987861	217.173205399451	-
sp|O80738|TPS10_ARATH	56.2934361680665	36.003928054639	-
sp|O80739|POT12_ARATH	32.7350683902578	164.817380643813	-
sp|O80742|PUB19_ARATH	0.0725430878454465	0.0811508521141376	-
sp|O80760|PGL2_ARATH	2.99240237362467	3.21898380052746	-
sp|O80762|FBD3_ARATH	0.0181357719613616	0	-
sp|O80763|NRX1_ARATH	39.1732674365411	46.0666337167921	-
sp|O80765|PANK1_ARATH	6.87345757335606	1.96114559275832	-
sp|O80770|SPT52_ARATH	4.914794201529	7.58760467267186	-
sp|O80775|WDR55_ARATH	1.77730565221344	21.5590763783225	-
sp|O80786|MCM5_ARATH	3.26443895304509	31.9058100228751	-
sp|O80792|RH33_ARATH	1.68662679240663	0.676257100951146	-
sp|O80795|Y1652_ARATH	0.507801614918126	0	-
sp|O80796|VIPP1_ARATH	11.334857475851	20.9369198454475	-
sp|O80800|ACPM2_ARATH	49.6013363143241	45.5256280360312	-
sp|O80803|XTH17_ARATH	0.0362715439227233	0.0405754260570688	-
sp|O80809|CLV2_ARATH	0.235765035497701	1.39308962795936	-
sp|O80813|YC20L_ARATH	0.344579667265871	10.630761626952	-
sp|O80822|PER25_ARATH	0.21762926353634	0.838558805179421	-
sp|O80823|C86A8_ARATH	2.48460075870654	0.757407953065284	-
sp|O80831|BAM7_ARATH	39.5359828757684	8.83191773842197	-
sp|O80832|YU87_ARATH	2.01307068771114	0.906184515274536	-
sp|O80834|AHL9_ARATH	0.0725430878454465	5.78876078414181	-
sp|O80837|REMO_ARATH	12.5499541972623	42.6041973599222	-
sp|O80839|PLI2A_ARATH	728.604638547704	16.8929023817596	-
sp|O80840|PMM_ARATH	0.979331685913528	24.8997864570212	-
sp|O80842|CFTSY_ARATH	12.5499541972623	3.93581632753567	-
sp|O80844|PMTG_ARATH	14.9620118681233	73.6038228675228	-
sp|O80845|PX11D_ARATH	139.84493759406	97.6109499512884	-
sp|O80852|GSTF9_ARATH	15.6874427465778	665.788641028422	-
sp|O80854|B561L_ARATH	14.6537037447802	0	-
sp|O80856|ARC1A_ARATH	3.01053814558603	12.6324826457674	-
sp|O80860|FTSH2_ARATH	2.99240237362467	12.2267283851967	P
sp|O80866|ORP1A_ARATH	92.0390427039103	180.019640273195	-
sp|O80871|P2C25_ARATH	50.4537175965081	25.8600715403718	-
sp|O80872|TBL45_ARATH	0.163221947652255	0.243452556342413	-
sp|O80874|NDA2_ARATH	26.1517831682835	5.39653166559015	-
sp|O80875|SMXL7_ARATH	0.761702422377189	0	-
sp|O80883|MB101_ARATH	80.0694332094116	34.6108384266797	-
sp|O80885|ARASP_ARATH	0.290172351381786	2.39395013736706	P
sp|O80891|CSLB4_ARATH	0.380851211188594	0.0135251420190229	-
sp|O80902|CIPKM_ARATH	26.6414490112402	0.0541005680760917	-
sp|O80905|S40A1_ARATH	2.73850156616561	6.6678950153783	-
sp|O80912|PER23_ARATH	5.49513890429257	0.270502840380459	-
sp|O80915|PR1B4_ARATH	125.445134656738	52.4369756077519	-
sp|O80917|DRE2E_ARATH	0.290172351381786	1.14963707161695	-
sp|O80919|TBL34_ARATH	0.0725430878454465	0.513955396722871	-
sp|O80920|PYL4_ARATH	0.870517054145358	48.4741089961782	-
sp|O80925|AGD7_ARATH	124.465802970825	234.837040876295	-
sp|O80929|RL361_ARATH	20.1851141929955	217.60600994406	-
sp|O80931|AS1_ARATH	8.08855429476729	123.89030089425	-
sp|O80932|EXPA3_ARATH	61.8611181602045	19.1651262409555	-
sp|O80933|SCL9_ARATH	2.1762926353634	9.87335367388673	-
sp|O80934|Y2766_ARATH	7.25430878454465	25.7653955462387	-
sp|O80939|LRK41_ARATH	0.380851211188594	5.20717967732383	-
sp|O80940|TBL15_ARATH	4.17122755111318	0.459854828646779	-
sp|O80942|ZFP10_ARATH	0.0544073158840849	0	-
sp|O80944|AKRC8_ARATH	26.9678929065447	36.9101125699136	-
sp|O80946|AB1G_ARATH	0.145086175690893	0.162301704228275	-
sp|O80952|PGPS1_ARATH	177.585479045653	18.3941931458712	-
sp|O80958|PP194_ARATH	0.344579667265871	0.0405754260570688	-
sp|O80959|PLP6_ARATH	9.61195913952167	2.28574900121487	-
sp|O80961|MLO12_ARATH	0.181357719613616	0.757407953065284	-
sp|O80963|ACCR2_ARATH	0.0544073158840849	0.933234799312582	-
sp|O80970|NPY2_ARATH	1.65035524848391	1.46071533805448	-
sp|O80977|VSR3_ARATH	353.194158947518	273.302544778396	-
sp|O80980|FB319_ARATH	0.870517054145358	0	-
sp|O80982|HSFA2_ARATH	1.21509672141123	0.55453082277994	-
sp|O80983|FTSH4_ARATH	351.580075242957	125.986697907199	P
sp|O80988|GCSP2_ARATH	253.610635107681	933.911056413533	-
sp|O80990|CIA1_ARATH	8.63262745360814	42.0902419631993	-
sp|O80992|PYL2_ARATH	69.1154269447492	1.83941931458712	-
sp|O81000|ERG15_ARATH	41.4765104756341	22.6816631659014	-
sp|O81001|GRF1_ARATH	0.0544073158840849	0.0270502840380459	-
sp|O81003|PSK2_ARATH	1.28763980925668	44.9846223552702	-
sp|O81004|Y2287_ARATH	2.52087230262927	12.7406837819196	-
sp|O81006|FD4L2_ARATH	0.0181357719613616	0.0405754260570688	-
sp|O81007|GT7_ARATH	672.238659291792	3.23250894254648	-
sp|O81009|SCP12_ARATH	0.10881463176817	0.0541005680760917	P
sp|O81010|U79B8_ARATH	2.70223002224288	0	-
sp|O81014|ISPE_ARATH	0.725430878454465	2.09639701294855	-
sp|O81016|AB32G_ARATH	14.3272598494757	222.123407378414	-
sp|O81020|NPC2_ARATH	6.14802669490159	23.1685682785863	-
sp|O81024|EKI_ARATH	7.38125918827418	33.6640784853481	-
sp|O81025|IAN10_ARATH	7.39939496023555	0	-
sp|O81027|HMGCL_ARATH	105.096798516091	43.2804544608734	-
sp|O81028|PP171_ARATH	0.145086175690893	0.284027982399481	-
sp|O81032|GGLO6_ARATH	0.0362715439227233	17.0552040859879	-
sp|O81037|BH070_ARATH	0.0181357719613616	0	-
sp|O81045|P24D8_ARATH	8.61449168164678	8.34501262573714	-
sp|O81053|FUT2_ARATH	0.163221947652255	19.8143330578686	-
sp|O81055|ASK16_ARATH	0.0181357719613616	0.0135251420190229	-
sp|O81057|ASK14_ARATH	1.59594793259982	0	-
sp|O81058|ASK19_ARATH	0.199493491574978	0	-
sp|O81062|SIP_ARATH	65.3069148328632	181.263953338945	P
sp|O81069|Y2899_ARATH	1.37831866906348	0.0405754260570688	-
sp|O81072|GT11_ARATH	62.9129929339635	24.6428087586598	-
sp|O81077|ABAH2_ARATH	0.0362715439227233	0.446329686627757	-
sp|O81078|GLR29_ARATH	0.689159334531742	0	-
sp|O81081|LAC2_ARATH	0.852381282183997	0.0811508521141376	-
sp|O81097|RPB8A_ARATH	16.902539467989	147.667500563692	-
sp|O81098|RPB5A_ARATH	12.4774111094168	35.4493972318591	-
sp|O81108|ACA2_ARATH	117.229629958242	126.121949327389	-
sp|O81123|ZIP1_ARATH	0.0906788598068082	12.0779518229875	-
sp|O81126|RSZ22_ARATH	17.2833906791776	37.8703976532642	-
sp|O81127|RSZ21_ARATH	9.17670061244899	9.15652114687852	-
sp|O81146|PSA6A_ARATH	8.21550469849682	75.1862644837484	P
sp|O81147|PSA6B_ARATH	12.6406330570691	88.3597528102768	P
sp|O81148|PSA4A_ARATH	55.4954622017666	77.2285609286209	P
sp|O81149|PSA5A_ARATH	11.3167217038897	102.696403350441	P
sp|O81153|PSB3B_ARATH	1.94052759986569	84.0993330742845	P
sp|O81209|RBOHA_ARATH	0.834245510222635	1.33898905988327	-
sp|O81210|RBOHC_ARATH	1.48713330083165	1.92057016670126	-
sp|O81211|RBOHE_ARATH	18.6254378043184	0.0541005680760917	-
sp|O81223|CNBL4_ARATH	24.2837986562632	10.9012644673325	-
sp|O81235|SODM1_ARATH	16.5035524848391	190.461049911881	-
sp|O81242|RHL1_ARATH	23.921083217036	3.90876604349763	-
sp|O81270|PXG1_ARATH	8.97720712087401	211.330344047233	-
sp|O81275|CSK2D_ARATH	54.6430809195826	39.6962918258323	-
sp|O81283|TC159_ARATH	5.74903971175164	15.323985907553	-
sp|O81291|LRK44_ARATH	0.417122755111318	3.69236377119326	-
sp|O81292|LRK43_ARATH	0.181357719613616	2.70502840380458	-
sp|O81301|PME40_ARATH	1.14255363356578	0.676257100951146	-
sp|O81304|PAP11_ARATH	10.2104396142466	0.770933095084307	-
sp|O81312|GAE3_ARATH	196.156509534087	97.0564191285085	-
sp|O81313|IND_ARATH	0.0544073158840849	0	-
sp|O81316|SCL6_ARATH	0.0181357719613616	0.148776562209252	-
sp|O81320|PME38_ARATH	0.77983819433855	0.0405754260570688	-
sp|O81323|LBD30_ARATH	0.181357719613616	0.0946759941331605	-
sp|O81346|C79B2_ARATH	0.253900807459063	0	-
sp|O81415|PME39_ARATH	241.459667893569	0.270502840380459	-
sp|O81416|GUN17_ARATH	1134.80965893828	55.0743783014614	-
sp|O81433|ISU3_ARATH	0.145086175690893	38.2355764877778	-
sp|O81439|PAP1_ARATH	2.12188531947931	0.148776562209252	-
sp|O81445|CNBL1_ARATH	90.6969955787695	8.91306859053611	-
sp|O81472|MP3K2_ARATH	1.39645444102485	0.743882811046261	-
sp|O81488|ALFL4_ARATH	22.6878507236634	169.388878646243	-
sp|O81498|U72E3_ARATH	18.4440800847048	0.32460340845655	-
sp|O81514|GPTP1_ARATH	4.87852265760628	5.22070481934285	-
sp|O81629|KLCR1_ARATH	68.3355887504106	10.3467336445525	-
sp|O81635|KN14G_ARATH	1038.50870982345	12.7136334978815	-
sp|O81641|ILL3_ARATH	17.301526451139	25.968272676524	-
sp|O81643|VILI1_ARATH	0.126950403729531	2.74560382986165	-
sp|O81644|VILI2_ARATH	297.916326009288	80.0823658946347	-
sp|O81645|VILI3_ARATH	177.585479045653	57.1707753144099	-
sp|O81716|P2C21_ARATH	34.2222016910894	30.5938712470299	-
sp|O81742|APBLC_ARATH	161.680407035539	170.105711173251	-
sp|O81755|PER48_ARATH	24.2837986562632	0.216402272304367	-
sp|O81760|P2C63_ARATH	16.9569467838731	17.082254370026	-
sp|O81765|PLRX4_ARATH	2032.4759637098	82.570992026135	-
sp|O81767|PP348_ARATH	17.4103410829072	12.4431306575011	-
sp|O81769|DPH5_ARATH	2.23069995124748	69.8708836702724	-
sp|O81770|MGDG1_ARATH	6.65582830981972	6.85724700364462	-
sp|O81772|PER46_ARATH	0.0725430878454465	0	-
sp|O81775|GDU1_ARATH	0.0725430878454465	0.0541005680760917	-
sp|O81776|GLR24_ARATH	0.0725430878454465	0	-
sp|O81787|PTF2_ARATH	9.15856484048762	0.0270502840380459	-
sp|O81788|WOX13_ARATH	0.435258527072679	5.28833052943796	-
sp|O81791|RKD5_ARATH	0.88865282610672	10.7930633311803	-
sp|O81796|IDH3_ARATH	93.4536329168965	68.2613917700087	-
sp|O81821|HFA1B_ARATH	9.70263799932847	8.99421944265024	-
sp|O81822|HS177_ARATH	8.61449168164678	24.3858310602983	-
sp|O81825|DRL28_ARATH	0.199493491574978	0.0135251420190229	-
sp|O81826|H2A3_ARATH	81.0669006672865	189.311412840264	-
sp|O81829|GH35_ARATH	63.7653742161475	2.28574900121487	-
sp|O81832|Y4729_ARATH	10.1016249824784	0.608631390856032	-
sp|O81833|SD11_ARATH	14.5630248849734	3.35423522071769	-
sp|O81845|PUMP1_ARATH	23.0142946189679	134.426386527069	-
sp|O81850|IRT2_ARATH	0.21762926353634	0.162301704228275	-
sp|O81851|BOI_ARATH	2.46646498674518	2.28574900121487	-
sp|O81852|AKH2_ARATH	3.89919097169275	32.6767431179594	-
sp|O81864|FK171_ARATH	17.1564402754481	0	-
sp|O81865|P2A01_ARATH	0.0181357719613616	0	-
sp|O81884|GALDH_ARATH	10.7001054572034	22.3570597574449	-
sp|O81893|ITPK2_ARATH	8.90466403302856	17.8396623230912	-
sp|O81902|PUB8_ARATH	1.74103410829072	1.21726278171206	-
sp|O81905|SD18_ARATH	6.54701367805155	2.86733010803286	-
sp|O81906|B120_ARATH	18.0632288735162	1.35251420190229	-
sp|O81908|PPR2_ARATH	0.453394299034041	0.22992741432339	-
sp|O81916|YC22_ARATH	19.3690044547342	2.16402272304367	-
sp|O82089|CCH_ARATH	108.615138276595	283.473451576702	-
sp|O82132|DRE2A_ARATH	6.74650716962653	23.4661214030048	-
sp|O82133|DRE2B_ARATH	5.71276816782891	2.23164843313878	-
sp|O82169|MORF6_ARATH	0.10881463176817	8.89954344851708	-
sp|O82170|IKU1_ARATH	12.78571923276	0	-
sp|O82171|AGD10_ARATH	118.100147012387	103.277984457259	-
sp|O82175|SUVH5_ARATH	9.52128027971486	20.5582158689148	-
sp|O82178|PP186_ARATH	9.9746745787489	0	-
sp|O82179|GCSH2_ARATH	50.6350753161217	51.5443162344964	-
sp|O82188|RDR5_ARATH	0.0725430878454465	0.486905112684825	-
sp|O82189|RDR4_ARATH	0.0362715439227233	0.419279402589711	-
sp|O82190|RDR3_ARATH	0.0181357719613616	0.635681674894077	-
sp|O82191|MAOP1_ARATH	259.45035367924	47.1486450783139	-
sp|O82197|VP321_ARATH	165.924177674498	149.91267413885	-
sp|O82199|C3H20_ARATH	2.35765035497701	26.6174794934371	-
sp|O82200|MIOX2_ARATH	931.27189021592	11.3611192959793	-
sp|O82201|AP4S_ARATH	78.836200716039	42.1172922472374	-
sp|O82204|RL281_ARATH	54.8969817270417	139.403638790069	-
sp|O82205|R15A2_ARATH	1.52340484475438	1.93409530872028	-
sp|O82210|ANM12_ARATH	0.163221947652255	6.11336419259836	-
sp|O82213|VAP31_ARATH	0.10881463176817	0.6492068169131	-
sp|O82221|RUXG_ARATH	4.02614137542228	29.0114296308042	-
sp|O82225|GGP5_ARATH	7.27244455650601	3.30013465264159	-
sp|O82226|CNGC6_ARATH	10.3555257899375	23.3173448407955	-
sp|O82229|SCP23_ARATH	3.19189586519965	274.560382986165	P
sp|O82230|EBFC2_ARATH	3.40952512873599	24.4264064863554	-
sp|O82232|RC22_ARATH	16.5398240287618	1.01438565142672	-
sp|O82233|IF4G2_ARATH	38.7380089094684	117.154780168777	-
sp|O82238|NDS5A_ARATH	34.0589797434371	42.3336945195418	-
sp|O82243|GH39_ARATH	0.235765035497701	0.0135251420190229	-
sp|O82244|ALG3_ARATH	25.9885612206312	13.592767729118	-
sp|O82245|TSPO_ARATH	31.846415564151	0.0135251420190229	-
sp|O82246|Y2778_ARATH	63.8741888479157	19.2462770930696	-
sp|O82248|NFYB5_ARATH	0.145086175690893	0.0135251420190229	-
sp|O82251|TI202_ARATH	3.04680968950875	8.20976120554691	-
sp|O82256|COL13_ARATH	0.272036579420425	0.0270502840380459	-
sp|O82259|NET3C_ARATH	0.652887790609019	0.0676257100951146	-
sp|O82261|DEGP2_ARATH	2.43019344282246	9.67047654360139	P
sp|O82264|NPL42_ARATH	19.7317198939615	52.1258973413144	-
sp|O82265|SCC3_ARATH	9.70263799932847	29.4171838913749	-
sp|O82266|SWA1_ARATH	0.906788598068082	2.43452556342413	-
sp|O82274|PLA19_ARATH	0.163221947652255	10.4008342126286	-
sp|O82277|TCP10_ARATH	1.48713330083165	0	-
sp|O82281|BRXL1_ARATH	0.126950403729531	0.0270502840380459	-
sp|O82289|SRO1_ARATH	20.3483361406478	7.45235325248163	-
sp|O82290|SKL2_ARATH	0.435258527072679	1.16316221363597	-
sp|O82291|PAP3_ARATH	0.580344702763572	5.38300652357112	-
sp|O82302|P2C29_ARATH	20.1488426490728	9.67047654360139	-
sp|O82307|C3H23_ARATH	1.17882517748851	12.8759352021098	-
sp|O82312|PAPS2_ARATH	71.3461268959967	61.9045750210679	-
sp|O82314|U082_ARATH	2.50273653066791	8.22328634756594	-
sp|O82318|Y2579_ARATH	0.10881463176817	1.08201136152183	-
sp|O82333|GH31_ARATH	26.1880547122062	1.33898905988327	-
sp|O82337|AGP16_ARATH	453.303620174234	107.105599648643	-
sp|O82343|Y2626_ARATH	132.318592230094	92.6607479723261	-
sp|O82345|BAG6_ARATH	0.507801614918126	1.0008605094077	-
sp|O82352|RTNLE_ARATH	95.9019621316803	31.5947317564376	-
sp|O82353|ATL67_ARATH	15.2703199914665	3.2460340845655	-
sp|O82355|LEA2R_ARATH	212.696333562849	37.153565126256	-
sp|O82357|PANB1_ARATH	0.453394299034041	113.570617533736	-
sp|O82359|LCKB2_ARATH	1.66849102044527	15.0670082091915	-
sp|O82363|PP203_ARATH	0.290172351381786	0.811508521141376	-
sp|O82380|PP175_ARATH	0.652887790609019	0.933234799312582	-
sp|O82381|U71C1_ARATH	10.9902778085851	1.17668735565499	-
sp|O82382|U71C2_ARATH	16.2859232213027	0.0135251420190229	-
sp|O82383|U71D1_ARATH	24.1931197964564	0.689782242970169	-
sp|O82385|U71D2_ARATH	8.32431933026499	0	-
sp|O82387|CDC6A_ARATH	1.95866337182706	0.797983379122353	-
sp|O82390|ANTR1_ARATH	2.21256417928612	13.7009688652702	-
sp|O82391|JOSL_ARATH	88.5569744873289	6.50559331115003	P
sp|O82392|THIC_ARATH	9.90213149090345	334.260359858133	-
sp|O82399|MDHX1_ARATH	16.3766020811096	94.6218935650844	-
sp|O82413|SYHM_ARATH	31.2660708613875	10.4143593546477	-
sp|O82462|SYEC_ARATH	116.486063307826	46.1613097109252	-
sp|O82480|RAC7_ARATH	0.272036579420425	4.32804544608734	-
sp|O82481|RAC10_ARATH	0.743566650415827	4.86905112684825	-
sp|O82485|OPT7_ARATH	132.028419878713	343.01112674444	-
sp|O82486|MTA70_ARATH	3.19189586519965	60.173356842633	-
sp|O82491|SPT16_ARATH	90.7151313507309	89.3335630356464	P
sp|O82497|DGP2_ARATH	0.943060141990805	0.0541005680760917	-
sp|O82499|IF1C_ARATH	1.65035524848391	1.17668735565499	-
sp|O82500|Y4117_ARATH	0.689159334531742	0	-
sp|O82503|CRF1_ARATH	0.10881463176817	0.378703976532642	-
sp|O82504|RDR2_ARATH	1.7954414241748	2.93495581812797	-
sp|O82509|TBL23_ARATH	0.0181357719613616	3.80056490734544	-
sp|O82514|KAD4_ARATH	90.769538666615	87.9404734076871	-
sp|O82533|FTZ21_ARATH	0.489665842956764	24.3317304922222	-
sp|O82567|AAPT1_ARATH	58.6148149791208	100.721732615664	-
sp|O82568|AAPT2_ARATH	37.0695178890232	10.049180520134	-
sp|O82597|IPYR5_ARATH	231.176685191477	31.851709454799	-
sp|O82598|TIP13_ARATH	1548.81306127224	73.5226720154086	-
sp|O82616|SCRK5_ARATH	15.5423565708869	352.681603288042	-
sp|O82628|VATG1_ARATH	142.256995264921	77.6343151891916	-
sp|O82629|VATG2_ARATH	0.507801614918126	0.459854828646779	-
sp|O82631|CAPZA_ARATH	30.8852196501989	22.6410877398444	-
sp|O82632|GATA9_ARATH	20.6385084920295	56.3727919352876	-
sp|O82643|ZIP9_ARATH	0.290172351381786	6.28919103884566	-
sp|O82645|IQM1_ARATH	0.380851211188594	0.770933095084307	-
sp|O82647|PDC1_ARATH	65.4882725524769	1806.59379490695	-
sp|O82653|ERG_ARATH	0.235765035497701	6.93839785575876	-
sp|O82656|PTP1_ARATH	34.6937317620848	23.3308699828145	-
sp|O82659|CML20_ARATH	44.1606047259156	42.6582979279983	-
sp|O82660|P2SAF_ARATH	3.75410479600186	27.3072617364073	-
sp|O82662|SUCB_ARATH	510.24994413291	166.359246833982	-
sp|O82663|SDHA1_ARATH	740.13898951513	310.036830502063	-
sp|O82730|MGDG2_ARATH	288.395045729573	0.676257100951146	-
[truncated: 20,848 more rows]
