# Supplementary material for: Identification of Proteases and Protease Inhibitors in Allergenic and Non-Allergenic Pollen
Source: Int J Mol Sci. 2017 Jun 5;18(6):1199. doi: 10.3390/ijms18061199 (PMC5486022; doi:10.3390/ijms18061199)
Supplement: Supplementary file 1 [file ijms-18-01199-s001.zip › ijms-196332-SI/Supplementary_file_6.tsv]

Allergen	SP_ACC	Pfam	PI	TPM_Bet	TPM_Pin
Act c 1	P00785	PF08246;PF00112	P	233.901	53.9798
Act d 2	P81370	PF00314		0.488831	22.8491
Act d 5	P84527	UNDEFINED		0	0.232165
Aln g 1	P38948	PF00407		6595.45	0.907774
Aln g 4	O81701	PF13499		144.104	37.9792
Alt a 3	P78983	PF00012		23.5858	0.517739
Alt a 4	Q00002	PF00085		45.164	0.509974
Alt a 5	P42037	PF00428		66.7922	3.27357
Alt a 6	Q9HDT3	PF00113;PF03952		9.62007	0.681663
Alt a 7	P42058	PF03358		747.798	135.141
Alt a 8	P0C0Y4	PF08659;PF00106;PF13561		13.1699	44.4042
Alt a 10	P42041	PF00171		15.0737	124.576
Alt a 12	P49148	PF00428		195.594	3.83097
Amb a 1	P27759	PF00544		19.9471	1.87985
Amb a 2	P27762	PF00544		800.877	1.87985
Amb a 3	P00304	PF02298		0.727057	0.508062
Amb a 6	O04004	PF00234		1.32323	0.075665
Amb a 8	Q64LH1	PF00235		10.1432	310.459
Ana c 1	Q94JN2	PF00235		10.1432	589.176
Ana c 2	O23791	PF08246;PF00112	P	56.1594	0.034863
Api g 1	P49372	PF00407		6595.45	0.907774
Api g 2	P92918	PF00407		6595.45	0.907774
Api g 3	P92919	PF00504		1.42075	3.04143
Api g 4	Q9XF37	PF00235		830.125	310.459
Api m 5	B2D0J4	PF00930;PF00326	P	1.92191	8.06396
Api m 8	B2D0J5	PF00135		0	0.553496
Api m 9	C9WMM5	PF00450	P	136.437	138.8
Ara h 1	P43237	PF00190		0.472393	49.633
Ara h 5	Q9SQI9	PF00235		10.1432	310.459
Ara t 8	Q42449	PF00235		10.1432	310.459
Art v 3	P0C088	UNDEFINED		1.32323	0
Art v 4	Q8H2C9	PF00235		830.125	310.459
Asp f 3	O43099	PF08534		24.3107	2.65772
Asp f 6	Q92450	PF02777;PF00081		10.4553	7.11416
Asp f 8	Q9UUZ6	PF00428		0.538483	3.27357
Asp f 12	P40292	PF02518;PF00183		8.84751	1.21484
Asp f 22	Q96X30	PF00113;PF03952		9.62007	0.681663
Asp f 23	Q8NKF4	PF00297		18.0147	2.68558
Bet v 1	P15494	PF00407		2470.19	1.44419
Bet v 2	P25816	PF00235		830.125	310.459
Bet v 3	P43187	PF13405;PF13499		3627.84	0.671464
Bet v 4	Q39419	PF13499		144.104	37.9792
Bet v 7	P81531	UNDEFINED		127.721	147.07
Bla g 5	O18598	PF14497;PF02798		0	0.805331
Bla g 2	P54958	PF00026	P	0.497497	251.813
Bra n 1	P69196	PF13499		144.104	37.9792
Bra n 2	P69198	PF13499		144.104	37.9792
Bra r 1	P69197	PF13499		144.104	37.9792
Bra r 2	P81729	PF00967;PF00187		0.782212	0
Bra r 2	P81729	PF00967;PF00187		0.782212	0
Cand a 1	P43067	PF08240;PF00107		272.571	1.30546
Cand b 2	P14292	PF08534		13.5147	2.65772
Cap a 2	Q93YI9	PF00235		10.1432	310.459
Car b 1	P38949	PF00407		6595.45	0.907774
Car p 1	P00784	PF08246;PF00112	P	3.54606	2.65956
Cha o 1	Q96385	PF00544		19.9471	1.19096
Cha o 2	Q7M1E7	PF00295		1.54512	3133.9
Che a 1	Q8LGR0	PF01190		3907.69	0.85751
Che a 2	Q84V37	PF00235		10.1432	589.176
Che a 3	Q84V36	PF13499		144.104	37.9792
Cit s 2	P84177	PF00235		10.1432	310.459
Cla h 4	P40918	PF00012		135.645	0.517739
Cla h 5	P42039	PF00428		0.538483	192.888
Cla h 6	P42040	PF00113;PF03952		9.62007	0.681663
Cla h 7	P42059	UNDEFINED		747.798	141.219
Cla h 8	P0C0Y5	PF08659;PF00106;PF13561		0.682991	44.4042
Cla h 10	P40108	PF00171		15.0737	124.576
Cla h 12	P50344	PF00428		195.594	3.83097
Cla h ?	Q8NJ52	PF02136		33.8862	90.1612
Cop c 2	Q9UW02	PF00085		392.904	0.624899
Cor a 1	Q08407	PF00407		6595.45	0.907774
Cro s 1	Q5EF31	PF00235		10.1432	310.459
Cry j 1	P18632	PF00544		19.9471	1.19096
Cry j 2	P43212	PF00295		1.54512	3133.9
Cuc m 1	Q39547	PF05922;PF00082	P	1.3681	872.51
Cuc m 2	Q5FX67	PF00235		10.1432	310.459
Cuc m 3	P83834	UNDEFINED		4345.33	0.39519
Cup a 1	Q9SCG9	PF00544		19.9471	1.19096
Cyn d 1	O04701	PF03330;PF01357		12.8335	1.84133
Cyn d 7	P94092	PF13499		144.104	37.9792
Cyn d 12	O04725	PF00235		10.1432	310.459
Dac g 3	P93124	PF01357		0	1.84133
Dau c 1	O04298	PF00407		6595.45	0.907774
Dau c 4	Q8SAE6	PF00235		830.125	310.459
Der f 1	P16311	PF00112	P	0.429147	2.07378
Der p 1	P08176	PF00112	P	520.49	2.07378
Der p 8	P46419	PF14497;PF02798		0	0.805331
Dol a 5	Q05108	PF00188		0.508807	67.3312
Dol m 5	P10736	PF00188		0.508807	67.3312
Eur m 1	P25780	PF00112	P	363.289	2.07378
Fag e 1	Q9XFM4	PF00190		3.67331	8.30114
Fra a 1	Q5ULZ4	UNDEFINED		159.069	0.907774
Fra a 4	P0C0Y3	PF00235		10.1432	310.459
Fus c 1	Q8TFM9	PF00428		0.538483	3.27357
Fus c 2	Q8TFM8	PF00085		392.904	625.966
Gal d 2	P01012	PF00079	I	30.4537	52.7658
Gal d 3	P02789	PF00405		0	0.652551
Gly m 3	O65809	PF00235		10.1432	310.459
Gly m 4	P26987	PF00407		159.069	0.907774
Hel a 2	O81982	PF00235		830.125	310.459
Hev b 1	P15252	PF05755		1134.66	150.754
Hev b 3	O82803	PF05755		61.6637	697.024
Hev b 6	P02877	PF00967;PF00187		0.782212	2.3288
Hev b 8	O65812	PF00235		10.1432	310.459
Hev b 9	Q9LEJ0	PF00113;PF03952		74.7158	239.465
Hev b 13	Q7Y1X1	PF00657		18.9499	1.80383
Hol l 1	P43216	PF03330;PF01357		12.8335	1.84133
Hom s 1	O43290	PF03343		4.91796	9.28317
Hom s 2	Q13765	PF01849		8.03808	74.4019
Hom s 4	Q9BPX6	PF13202;PF13833		42.9424	2.33067
Jun a 1	P81294	PF00544		19.9471	1.19096
Jun a 2	Q9FY19	PF00295		1.54512	3133.9
Jun a 3	P81295	PF00314		3.12087	487.399
Jun o 2	O64943	PF13499		112.607	37.9792
Jun v 1	Q9LLT1	PF00544		19.9471	1.19096
Lep d ?	Q8WQ47	PF00091;PF03953		8.94014	3.03658
Lig v 1	O82015	PF01190		3907.69	0.85751
Lit c 1	Q941H7	PF00235		10.1432	310.459
Lol p 1	P14946	PF03330;PF01357		12.8335	1.84133
Lol p 2	P14947	PF01357		12.8335	1.84133
Lol p 3	P14948	PF01357		0	1.84133
Lol p 11	Q7M1X5	PF01190		3907.69	0.85751
Lyc e 1	Q93YG7	PF00235		10.1432	310.459
Mal d 1	P43211	PF00407		159.069	0.907774
Mal d 2	Q9FSG7	PF00314		0.188076	2.77043
Mal d 3	Q9M5X7	PF00234		0.794252	0.075665
Mal d 4	Q9XF40	PF00235		159.555	310.459
Mal f 2	P56577	PF08534		24.3107	7.22492
Mal f 3	P56578	PF08534		13.5147	7.22492
Mer a 1	O49894	PF00235		830.125	310.459
Mor n 3	P85894	PF00234		0.794252	0.075665
Mus xp 1	Q94JN3	PF00235		10.1432	589.176
Nic t 1	Q8VWY6	PF13499		144.104	37.9792
Nic t 2	Q8VWY7	PF13499		144.104	37.9792
Ole e 1	P19963	PF01190		3907.69	0.85751
Ole e 2	O24169	PF00235		830.125	310.459
Ole e 3	O81092	PF13499		144.104	37.9792
Ole e 8	Q9M7R0	PF13499		64.0322	0.989497
Ory s 1	Q40638	PF03330;PF01357		12.8335	1.84133
Ory s ?	Q948T6	PF00903		6.2142	69.4167
Pac c 3	C0ITL3	PF00188		0.508807	5.44723
Par j 1	P43217	PF00234		1.32323	0.075665
Par j 2	P55958	PF00234		1.32323	0.075665
Par j 3	Q9XG85	PF00235		830.125	310.459
Pen c 19	Q92260	PF00012		135.645	0.517739
Pen c 22	Q96X46	PF00113;PF03952		9.62007	0.681663
Pha a 1	Q41260	PF03330;PF01357		12.8335	1.84133
Phl p 1	P43213	PF03330;PF01357		12.8335	1.84133
Phl p 2	P43214	PF01357		12.8335	1.84133
Phl p 7	O82040	PF13499		144.104	85.5681
Phl p 11	Q8H6L7	PF01190		3907.69	0.85751
Phl p 12	P35079	PF00235		830.125	589.176
Pla a 1	Q8GT41	PF04043		2.19486	0.785216
Pla a 2	Q6H9K0	PF00295		498.233	61.9028
Pla l 1	P82242	PF01190		3907.69	0.85751
Pla o 4	P85814	PF00121		8.50636	0.158509
Pol a 5	Q05109	PF00188		0.508807	67.3312
Pol d 5	P81656	PF00188		0.508807	67.3312
Pol e 5	P35759	PF00188		0.508807	67.3312
Pol f 5	P35780	PF00188		0.508807	5.44723
Pol g 5	P83377	PF00188		0.508807	67.3312
Pol s 5	Q7Z156	PF00188		0.508807	5.44723
Pru ar 1	O50001	PF00407		159.069	0.907774
Pru ar 3	P81651	PF00234		0.794252	0.075665
Pru av 1	O24248	PF00407		159.069	0.907774
Pru av 2	P50694	PF00314		0.188076	2.77043
Pru av 3	Q9M5X8	PF00234		0.794252	0.075665
Pru av 4	Q9XF39	PF00235		10.1432	310.459
Pru d 3	P82534	PF00234		0.794252	0.075665
Pru du 4	Q8GSL5	PF00235		10.1432	310.459
Pru p 3	P81402	PF00234		0.794252	0.075665
Pru p 4	Q8GT39	PF00235		10.1432	310.459
Pso o 1	Q1EIQ3	PF00112	P	3.54606	2.07378
Pyr c 1	O65200	PF00407		159.069	0.907774
Pyr c 3	Q9M5X6	PF00234		0.794252	0.075665
Pyr c 4	Q9XF38	PF00235		159.555	310.459
Que a 1	P85126	UNDEFINED		6147.8	0.907774
Rho m 1	Q870B9	PF00113;PF03952		9.62007	0.681663
Sola t 2	P16348	PF00197	I	1.70489	0
Sola t 4	P30941	PF00197	I	1.70489	0
Sol i 3	P35778	PF00188		0.508807	67.3312
Sol r 3	P35779	PF00188		2832.77	5.44723
Syr v 3	P58171	PF13499		144.104	37.9792
The c 1	Q90YK8	PF13499		240.881	59.2406
Tri m 4	Q8J1M3	PF07676;PF00326	P	1.56336	13.719
Tri r 4	Q9UW98	PF07676;PF00326	P	1.56336	13.719
Tri s 4	Q8J1L4	PF07676;PF00326	P	1.56336	13.719
Ves f 5	P35783	PF00188		0.508807	1.5098
Ves g 5	P35784	PF00188		0.508807	67.3312
Ves m 5	P35760	PF00188		0.508807	67.3312
Ves p 5	P35785	PF00188		0.508807	1.5098
Ves s 5	P35786	PF00188		0.508807	5.44723
Ves v 3	B1A4F7	PF00930;PF00326	P	1.92191	8.06396
Ves v 5	Q05110	PF00188		0.508807	67.3312
Ves vi 5	P35787	PF00188		0.508807	5.44723
Vesp c 5	P35781	PF00188		0.508807	5.44723
Vesp m 5	P81657	PF00188		0.508807	1.5098
Zea m 1	P58738	PF03330;PF01357		12.8335	1.84133
Zea m 14	P19656	PF00234		0.794252	1.03088
